# Supplementary material for: Development and validation of PCR marker array for molecular selection towards spring, vernalization-independent and winter, vernalization-responsive ecotypes of white lupin (Lupinus albus L.)
Source: Sci Rep. 2025 Jan 21;15:2659. doi: 10.1038/s41598-025-86482-1 (PMC11751487; doi:10.1038/s41598-025-86482-1)
Supplement: Supplementary file 4 — Supplementary Information 4. [file 41598_2025_86482_MOESM4_ESM.xlsx]

## Sheet: Table S1
Development and validation of PCR marker array for molecular selection towards spring, vernalization-independent and winter, vernalization-responsive ecotypes of white lupin (Lupinus albus L.)
Anna Surma, Michał Książkiewicz, Wojciech Bielski, Bartosz Kozak, Renata Galek, Sandra Rychel-Bielska
Scientific Reports
Supplementary Table S1. The list of white lupin accessions with countries/regions of origin, domestication status and germplasm donors.
Line	Accession	Name	Country	Domestication status	Donor
218	95254	Egipt-7	Egypt	collection wild or primitive	BRGC
275	95026	Kairo-3	Egypt	landrace	Poznań,Podkowińska
279	95031	Population-8004	Spain	collection wild or primitive	Salamanca,Jambrina
282	95045	Population-8028	Spain	collection wild or primitive	Salamanca,Jambrina
284	95051	Population-8036	Spain	collection wild or primitive	Salamanca,Jambrina
286	95053	Population-8038	Spain	collection wild or primitive	Salamanca,Jambrina
295	95082	Population B-2012/80	Spain	collection wild or primitive	Gatersleben,Lehmann
330	95180	Mutant Self CompletingxL.vavilovii	Poland	cross derivative / breeding line	Wiatrowo,Święcicki
353	95209	PI-24472	Brazil	landrace	University of Minnesota
361	95228	Pop.2926	Israel	collection wild or primitive	VIR 3227
362	95229	Pop.Wenezuela	Venezuela	collection wild or primitive	VIR 3071
365	95235	Hege La 114	Germany	cross derivative / breeding line	-
397	95457	Naehrquell II-5-8	Germany	cultivar	University of Minnesota
403	95508	Hadmerslebener Epigon	Germany	cross derivative / breeding line	Gatersleben
404	95509	Nahrquell	Germany	cultivar	Gatersleben
405	95511	Terre	South Africa	cultivar	Tapioszele
406	95514	Katon	Poland	cultivar	Przebędowo
407	95531	Feli	Germany	cultivar	-
408	95611	P.25785	Australia	landrace	Cowling
409	95632	Population 2	Greece	landrace	-
410	95673	Population-774	Greece	collection wild or primitive	Simpson
411	95018	Duero de Araba	Spain	collection wild or primitive	Salamanca,Jambrina
413	95100	Odore Marina	Italy	landrace	Palermo
414	95128	Population-84075	Spain	collection wild or primitive	Salamanca,Jambrina
415	95161	R-243	Spain	landrace	Salamanca,Jambrina
416	95194	BGRC-3918	Italy	collection wild or primitive	Braunschweig,Seidewitz
417	95265	BG-5527	Italy	collection wild or primitive	Madryt
418	95410	Kraftquell	Germany	cultivar	Gatersleben,Lehmann
419	95411	Sweet White	South Africa	cultivar	Bethlehem,Pakendorf
420	95438	Biały Przebędowski Średniowczesny	Poland	cross derivative / breeding line	Przebędowo,Mikołajczyk
421	95444	Lucrop	France	cultivar	Braunschweig,Seidewitz
422	95601	Population-1	Greece	collection wild or primitive	Larisa
423	95607	Population-757	Greece	collection wild or primitive	Simpson
424	95631	Population-1	Greece	landrace	Puławy,Nowacki
425	95004	South Spain-2	Spain	collection wild or primitive	Salamanca,Jambrina
426	95060	Population-8054	Spain	collection wild or primitive	Salamanca,Jambrina
427	95062	Population-8057	Spain	landrace	Salamanca,Jambrina
428	95239	Altramuz Chocho1	Spain	collection wild or primitive	Gatersleben
429	95405	Kali	Poland	cultivar	Przebędowo,Mikołajczyk
430	95418	Bialorus-5	Belarus	cross derivative / breeding line	-
431	95430	Rimpaus Friihe Siisse Weisslup	Germany	cultivar	Gatersleben,Lehmann
432	95445	Lutrop	France	cultivar	Braunschweig,Seidewitz
433	95449	Buttercup	South Africa	cultivar	Pretoria,v.d.May
434	95453	BRGC-48655	France	cultivar	Braunschweig,Seidewitz
435	95454	Tombowskij Skorospielyj	Russia	cultivar	Leningrad,Kurlowicz
436	95472	Alban	France	cultivar	Lusignac
437	95452	WTD-286	Poland	cultivar	Wiatrowo,Święcicki
438	95471	Adam	France	cultivar	Lusignac
439	95024	Kairo-1	Egypt	landrace	Poznań,Podkowińska
440	95093	Astra	Spain	cultivar	Salamanca,Jambrina
D	95519	P27174	Ethiopia	landrace	Jon Clements (AUS 27174)
K	95413	Kiev Mutant	Ukraine	cultivar	Cowling
LAP001b	Ac003		Azores	landrace	INRA Lusignan (INRAe)
LAP001d	Ac003		Azores	landrace	INRA Lusignan (INRAe)
LAP002a	Ac045		Azores	landrace	INRA Lusignan (INRAe)
LAP002c	Ac045		Azores	landrace	INRA Lusignan (INRAe)
LAP002d	Ac045		Azores	landrace	INRA Lusignan (INRAe)
LAP003a	Ac050		Azores	landrace	INRA Lusignan (INRAe)
LAP003b	Ac050		Azores	landrace	INRA Lusignan (INRAe)
LAP003d	Ac050		Azores	landrace	INRA Lusignan (INRAe)
LAP004b	Ac068		Azores	landrace	INRA Lusignan (INRAe)
LAP004c	Ac068		Azores	landrace	INRA Lusignan (INRAe)
LAP005b	Ac079		Azores	landrace	INRA Lusignan (INRAe)
LAP005c	Ac079		Azores	landrace	INRA Lusignan (INRAe)
LAP005d	Ac079		Azores	landrace	INRA Lusignan (INRAe)
LAP006b	Ac085		Azores	landrace	INRA Lusignan (INRAe)
LAP006c	Ac085		Azores	landrace	INRA Lusignan (INRAe)
LAP006d	Ac085		Azores	landrace	INRA Lusignan (INRAe)
LAP007c	Ac139		Azores	landrace	INRA Lusignan (INRAe)
LAP007d	Ac139		Azores	landrace	INRA Lusignan (INRAe)
LAP008b	Ac140		Azores	landrace	INRA Lusignan (INRAe)
LAP008c	Ac140		Azores	landrace	INRA Lusignan (INRAe)
LAP008d	Ac140		Azores	landrace	INRA Lusignan (INRAe)
LAP009a	Ac155		Azores	landrace	INRA Lusignan (INRAe)
LAP009b	Ac155		Azores	landrace	INRA Lusignan (INRAe)
LAP009c	Ac155		Azores	landrace	INRA Lusignan (INRAe)
LAP010a	Ac156		Azores	landrace	INRA Lusignan (INRAe)
LAP010d	Ac156		Azores	landrace	INRA Lusignan (INRAe)
LAP011b	Gr03		Greece	landrace	INRA Lusignan (INRAe)
LAP011c	Gr03		Greece	landrace	INRA Lusignan (INRAe)
LAP011d	Gr03		Greece	landrace	INRA Lusignan (INRAe)
LAP012a	Gr05		Greece	landrace	INRA Lusignan (INRAe)
LAP012b	Gr05		Greece	landrace	INRA Lusignan (INRAe)
LAP012d	Gr05		Greece	landrace	INRA Lusignan (INRAe)
LAP013b	Gr17		Greece	landrace	INRA Lusignan (INRAe)
LAP013c	Gr17		Greece	landrace	INRA Lusignan (INRAe)
LAP013d	Gr17		Greece	landrace	INRA Lusignan (INRAe)
LAP014b	Gr21		Greece	landrace	INRA Lusignan (INRAe)
LAP014c	Gr21		Greece	landrace	INRA Lusignan (INRAe)
LAP014d	Gr21		Greece	landrace	INRA Lusignan (INRAe)
LAP015a	Gr25		Greece	landrace	INRA Lusignan (INRAe)
LAP015b	Gr25		Greece	landrace	INRA Lusignan (INRAe)
LAP015c	Gr25		Greece	landrace	INRA Lusignan (INRAe)
LAP016d	Gr30		Greece	landrace	INRA Lusignan (INRAe)
LAP017c	Gr33		Greece	landrace	INRA Lusignan (INRAe)
LAP017d	Gr33		Greece	landrace	INRA Lusignan (INRAe)
LAP018b	Gr49		Greece	landrace	INRA Lusignan (INRAe)
LAP018c	Gr49		Greece	landrace	INRA Lusignan (INRAe)
LAP018d	Gr49		Greece	landrace	INRA Lusignan (INRAe)
LAP019b	Gr56		Greece	landrace	INRA Lusignan (INRAe)
LAP019c	Gr56		Greece	landrace	INRA Lusignan (INRAe)
LAP019d	Gr56		Greece	landrace	INRA Lusignan (INRAe)
LAP020a	Gr57		Greece	landrace	INRA Lusignan (INRAe)
LAP020b	Gr57		Greece	landrace	INRA Lusignan (INRAe)
LAP020c	Gr57		Greece	landrace	INRA Lusignan (INRAe)
LAP021a	Tr1		Turkey	landrace	INRA Lusignan (INRAe)
LAP021b	Tr1		Turkey	landrace	INRA Lusignan (INRAe)
LAP021d	Tr1		Turkey	landrace	INRA Lusignan (INRAe)
LAP022b	Tr7		Turkey	landrace	INRA Lusignan (INRAe)
LAP022e	Tr7		Turkey	landrace	INRA Lusignan (INRAe)
LAP023a	Tr12		Turkey	landrace	INRA Lusignan (INRAe)
LAP023b	Tr12		Turkey	landrace	INRA Lusignan (INRAe)
LAP023d	Tr12		Turkey	landrace	INRA Lusignan (INRAe)
LAP024b	Tr16		Turkey	landrace	INRA Lusignan (INRAe)
LAP024c	Tr16		Turkey	landrace	INRA Lusignan (INRAe)
LAP025a	Tr17		Turkey	landrace	INRA Lusignan (INRAe)
LAP026c	Tr21		Turkey	landrace	INRA Lusignan (INRAe)
LAP026d	Tr21		Turkey	landrace	INRA Lusignan (INRAe)
LAP027a	La110		Turkey	landrace	INRA Lusignan (INRAe)
LAP027b	La110		Turkey	landrace	INRA Lusignan (INRAe)
LAP027d	La110		Turkey	landrace	INRA Lusignan (INRAe)
LAP028b	La120		Turkey	landrace	INRA Lusignan (INRAe)
LAP028d	La120		Turkey	landrace	INRA Lusignan (INRAe)
LAP029b	La259		Turkey	landrace	INRA Lusignan (INRAe)
LAP030a	La431		Turkey	landrace	INRA Lusignan (INRAe)
LAP030b	La431		Turkey	landrace	INRA Lusignan (INRAe)
LAP031a	E2		Spain	landrace	INRA Lusignan (INRAe)
LAP031b	E2		Spain	landrace	INRA Lusignan (INRAe)
LAP031d	E2		Spain	landrace	INRA Lusignan (INRAe)
LAP032d	E3		Spain	landrace	INRA Lusignan (INRAe)
LAP032e	E3		Spain	landrace	INRA Lusignan (INRAe)
LAP033a	E16		Spain	landrace	INRA Lusignan (INRAe)
LAP033b	E16		Spain	landrace	INRA Lusignan (INRAe)
LAP033c	E16		Spain	landrace	INRA Lusignan (INRAe)
LAP034b	E36		Spain	landrace	INRA Lusignan (INRAe)
LAP034c	E36		Spain	landrace	INRA Lusignan (INRAe)
LAP034d	E36		Spain	landrace	INRA Lusignan (INRAe)
LAP035c	E59		Spain	landrace	INRA Lusignan (INRAe)
LAP035d	E59		Spain	landrace	INRA Lusignan (INRAe)
LAP036a	E64		Spain	landrace	INRA Lusignan (INRAe)
LAP036c	E64		Spain	landrace	INRA Lusignan (INRAe)
LAP037b	E68		Spain	landrace	INRA Lusignan (INRAe)
LAP037c	E68		Spain	landrace	INRA Lusignan (INRAe)
LAP037d	E68		Spain	landrace	INRA Lusignan (INRAe)
LAP038a	E72		Spain	landrace	INRA Lusignan (INRAe)
LAP038b	E72		Spain	landrace	INRA Lusignan (INRAe)
LAP038c	E72		Spain	landrace	INRA Lusignan (INRAe)
LAP039a	E75		Spain	landrace	INRA Lusignan (INRAe)
LAP039b	E75		Spain	landrace	INRA Lusignan (INRAe)
LAP039d	E75		Spain	landrace	INRA Lusignan (INRAe)
LAP040a	E191		Spain	landrace	INRA Lusignan (INRAe)
LAP040c	E191		Spain	landrace	INRA Lusignan (INRAe)
LAP040d	E191		Spain	landrace	INRA Lusignan (INRAe)
LAP041b	E80		Portugal	landrace	INRA Lusignan (INRAe)
LAP041c	E80		Portugal	landrace	INRA Lusignan (INRAe)
LAP042a	E91		Portugal	landrace	INRA Lusignan (INRAe)
LAP042b	E91		Portugal	landrace	INRA Lusignan (INRAe)
LAP042d	E91		Portugal	landrace	INRA Lusignan (INRAe)
LAP043a	E99		Portugal	landrace	INRA Lusignan (INRAe)
LAP043b	E99		Portugal	landrace	INRA Lusignan (INRAe)
LAP043c	E99		Portugal	landrace	INRA Lusignan (INRAe)
LAP044a	E104		Portugal	landrace	INRA Lusignan (INRAe)
LAP044b	E104		Portugal	landrace	INRA Lusignan (INRAe)
LAP044c	E104		Portugal	landrace	INRA Lusignan (INRAe)
LAP045b	E107		Portugal	landrace	INRA Lusignan (INRAe)
LAP045c	E107		Portugal	landrace	INRA Lusignan (INRAe)
LAP045d	E107		Portugal	landrace	INRA Lusignan (INRAe)
LAP046a	E112		Portugal	landrace	INRA Lusignan (INRAe)
LAP046b	E112		Portugal	landrace	INRA Lusignan (INRAe)
LAP046d	E112		Portugal	landrace	INRA Lusignan (INRAe)
LAP047b	E126		Portugal	landrace	INRA Lusignan (INRAe)
LAP047d	E126		Portugal	landrace	INRA Lusignan (INRAe)
LAP048b	E132		Portugal	landrace	INRA Lusignan (INRAe)
LAP048c	E132		Portugal	landrace	INRA Lusignan (INRAe)
LAP048d	E132		Portugal	landrace	INRA Lusignan (INRAe)
LAP049b	La127		Algeria	landrace	INRA Lusignan (INRAe)
LAP049c	La127		Algeria	landrace	INRA Lusignan (INRAe)
LAP049d	La127		Algeria	landrace	INRA Lusignan (INRAe)
LAP050a	La568		Algeria	landrace	INRA Lusignan (INRAe)
LAP050b	La568		Algeria	landrace	INRA Lusignan (INRAe)
LAP050c	La568		Algeria	landrace	INRA Lusignan (INRAe)
LAP051a	La572		Algeria	landrace	INRA Lusignan (INRAe)
LAP051b	La572		Algeria	landrace	INRA Lusignan (INRAe)
LAP051c	La572		Algeria	landrace	INRA Lusignan (INRAe)
LAP052a	La686		Algeria	landrace	INRA Lusignan (INRAe)
LAP052b	La686		Algeria	landrace	INRA Lusignan (INRAe)
LAP052c	La686		Algeria	landrace	INRA Lusignan (INRAe)
LAP053b	La688		Algeria	landrace	INRA Lusignan (INRAe)
LAP053c	La688		Algeria	landrace	INRA Lusignan (INRAe)
LAP053d	La688		Algeria	landrace	INRA Lusignan (INRAe)
LAP054a	La060		Morocco	landrace	INRA Lusignan (INRAe)
LAP054b	La060		Morocco	landrace	INRA Lusignan (INRAe)
LAP054c	La060		Morocco	landrace	INRA Lusignan (INRAe)
LAP055a	La150		Morocco	landrace	INRA Lusignan (INRAe)
LAP055b	La150		Morocco	landrace	INRA Lusignan (INRAe)
LAP055d	La150		Morocco	landrace	INRA Lusignan (INRAe)
LAP056a	La680		Morocco	landrace	INRA Lusignan (INRAe)
LAP056b	La680		Morocco	landrace	INRA Lusignan (INRAe)
LAP056c	La680		Morocco	landrace	INRA Lusignan (INRAe)
LAP057a	La197		Madeira	landrace	INRA Lusignan (INRAe)
LAP057c	La197		Madeira	landrace	INRA Lusignan (INRAe)
LAP057d	La197		Madeira	landrace	INRA Lusignan (INRAe)
LAP058c	La198		Madeira	landrace	INRA Lusignan (INRAe)
LAP058d	La198		Madeira	landrace	INRA Lusignan (INRAe)
LAP059a	La641		Canaries	landrace	INRA Lusignan (INRAe)
LAP059b	La641		Canaries	landrace	INRA Lusignan (INRAe)
LAP059d	La641		Canaries	landrace	INRA Lusignan (INRAe)
LAP062a	La648		Canaries	landrace	INRA Lusignan (INRAe)
LAP062d	La648		Canaries	landrace	INRA Lusignan (INRAe)
LAP067a	La547		Syria	landrace	INRA Lusignan (INRAe)
LAP067c	La547		Syria	landrace	INRA Lusignan (INRAe)
LAP067d	La547		Syria	landrace	INRA Lusignan (INRAe)
LAP072b	La409		Israel	landrace	INRA Lusignan (INRAe)
LAP072c	La409		Israel	landrace	INRA Lusignan (INRAe)
LAP072d	La409		Israel	landrace	INRA Lusignan (INRAe)
LAP074b	La432		Jordan	landrace	INRA Lusignan (INRAe)
LAP074c	La432		Jordan	landrace	INRA Lusignan (INRAe)
LAP074d	La432		Jordan	landrace	INRA Lusignan (INRAe)
LAP083a	La629		Sudan	landrace	INRA Lusignan (INRAe)
LAP083c	La629		Sudan	landrace	INRA Lusignan (INRAe)
LAP083d	La629		Sudan	landrace	INRA Lusignan (INRAe)
LAP084c	Ethiopie98		Ethiopia	landrace	INRA Lusignan (INRAe)
LAP084d	Ethiopie98		Ethiopia	landrace	INRA Lusignan (INRAe)
LAP085a	Egy03		Egypt	landrace	INRA Lusignan (INRAe)
LAP085c	Egy03		Egypt	landrace	INRA Lusignan (INRAe)
LAP085d	Egy03		Egypt	landrace	INRA Lusignan (INRAe)
LAP086a	Egy11		Egypt	landrace	INRA Lusignan (INRAe)
LAP086c	Egy11		Egypt	landrace	INRA Lusignan (INRAe)
LAP086d	Egy11		Egypt	landrace	INRA Lusignan (INRAe)
LAP087a	Egy26		Egypt	landrace	INRA Lusignan (INRAe)
LAP087c	Egy26		Egypt	landrace	INRA Lusignan (INRAe)
LAP087d	Egy26		Egypt	landrace	INRA Lusignan (INRAe)
LAP088a	Egy16		Egypt	landrace	INRA Lusignan (INRAe)
LAP091a	Egy55		Egypt	landrace	INRA Lusignan (INRAe)
LAP091b	Egy55		Egypt	landrace	INRA Lusignan (INRAe)
LAP091d	Egy55		Egypt	landrace	INRA Lusignan (INRAe)
LAP092d	Egy64		Egypt	landrace	INRA Lusignan (INRAe)
LAP093b	Egy76		Egypt	landrace	INRA Lusignan (INRAe)
LAP093c	Egy76		Egypt	landrace	INRA Lusignan (INRAe)
LAP093d	Egy76		Egypt	landrace	INRA Lusignan (INRAe)
LAP094b	Egy93		Egypt	landrace	INRA Lusignan (INRAe)
LAP094c	Egy93		Egypt	landrace	INRA Lusignan (INRAe)
LAP094d	Egy93		Egypt	landrace	INRA Lusignan (INRAe)
LAP095a	La356		Egypt	landrace	INRA Lusignan (INRAe)
LAP095b	La356		Egypt	landrace	INRA Lusignan (INRAe)
LAP095d	La356		Egypt	landrace	INRA Lusignan (INRAe)
LAP096a	La364		Egypt	landrace	INRA Lusignan (INRAe)
LAP096b	La364		Egypt	landrace	INRA Lusignan (INRAe)
LAP096d	La364		Egypt	landrace	INRA Lusignan (INRAe)
LAP097a	Ita1		Italy	landrace	INRA Lusignan (INRAe)
LAP097b	Ita1		Italy	landrace	INRA Lusignan (INRAe)
LAP097c	Ita1		Italy	landrace	INRA Lusignan (INRAe)
LAP098a	Ita2		Italy	landrace	INRA Lusignan (INRAe)
LAP098c	Ita2		Italy	landrace	INRA Lusignan (INRAe)
LAP098d	Ita2		Italy	landrace	INRA Lusignan (INRAe)
LAP099a	Ita37		Italy	landrace	INRA Lusignan (INRAe)
LAP099b	Ita37		Italy	landrace	INRA Lusignan (INRAe)
LAP099d	Ita37		Italy	landrace	INRA Lusignan (INRAe)
LAP100b	Ita42		Italy	landrace	INRA Lusignan (INRAe)
LAP100c	Ita42		Italy	landrace	INRA Lusignan (INRAe)
LAP100d	Ita42		Italy	landrace	INRA Lusignan (INRAe)
LAP101b	Ita51		Italy	landrace	INRA Lusignan (INRAe)
LAP101c	Ita51		Italy	landrace	INRA Lusignan (INRAe)
LAP101d	Ita51		Italy	landrace	INRA Lusignan (INRAe)
LAP102c	Ita19		Italy	landrace	INRA Lusignan (INRAe)
LAP102d	Ita19		Italy	landrace	INRA Lusignan (INRAe)
LAP103a	Ita20		Italy	landrace	INRA Lusignan (INRAe)
LAP104b	Ita49		Italy	landrace	INRA Lusignan (INRAe)
LAP104d	Ita49		Italy	landrace	INRA Lusignan (INRAe)
LAP105a	Ita57		Italy	landrace	INRA Lusignan (INRAe)
LAP105d	Ita57		Italy	landrace	INRA Lusignan (INRAe)
LAP106a	Ita58		Italy	landrace	INRA Lusignan (INRAe)
LAP106d	Ita58		Italy	landrace	INRA Lusignan (INRAe)
LAP107b	La246		Italy	landrace	INRA Lusignan (INRAe)
LAP107c	La246		Italy	landrace	INRA Lusignan (INRAe)
LAP107d	La246		Italy	landrace	INRA Lusignan (INRAe)
LAP108a	Calabria	Calabria	Italy	landrace	INRA Lusignan (INRAe)
LAP108d	Calabria	Calabria	Italy	landrace	INRA Lusignan (INRAe)
LAP109d	27089		Morocco	landrace	INRA Lusignan (INRAe)
LAP110a	28550		Morocco	landrace	INRA Lusignan (INRAe)
LAP110b	28550		Morocco	landrace	INRA Lusignan (INRAe)
LAP110d	28550		Morocco	landrace	INRA Lusignan (INRAe)
LAP111c	Arès	Arès	France	cultivar	INRA Lusignan (INRAe)
LAP111d	Arès	Arès	France	cultivar	INRA Lusignan (INRAe)
LAP112d	Lublanc	Lublanc	France	cultivar	INRA Lusignan (INRAe)
LAP113b	Amiga	Amiga	France	cultivar	INRA Lusignan (INRAe)
LAP113c	Amiga	Amiga	France	cultivar	INRA Lusignan (INRAe)
LAP115b	Energy	Energy	France	cultivar	INRA Lusignan (INRAe)
LAP115c	Energy	Energy	France	cultivar	INRA Lusignan (INRAe)
LAP117b	Adam	Adam	France	cultivar	INRA Lusignan (INRAe)
LAP117d	Adam	Adam	France	cultivar	INRA Lusignan (INRAe)
LAP118b	Luxe	Luxe	France	cultivar	INRA Lusignan (INRAe)
LAP118c	Luxe	Luxe	France	cultivar	INRA Lusignan (INRAe)
LAP119c	Aster	Aster	France	cultivar	INRA Lusignan (INRAe)
LAP119d	Aster	Aster	France	cultivar	INRA Lusignan (INRAe)
LAP123a	Molise	Molise	Italy	landrace	INRA Lusignan (INRAe)
LAP123d	Molise	Molise	Italy	landrace	INRA Lusignan (INRAe)
LAP124b	Lecce	Lecce	Italy	landrace	INRA Lusignan (INRAe)
LAP126a	Ludet	Ludet	France	cultivar	INRA Lusignan (INRAe)
LAP126d	Ludet	Ludet	France	cultivar	INRA Lusignan (INRAe)

## Sheet: Table S2
Development and validation of PCR marker array for molecular selection towards spring, vernalization-independent and winter, vernalization-responsive ecotypes of white lupin (Lupinus albus L.)
Anna Surma, Michał Książkiewicz, Wojciech Bielski, Bartosz Kozak, Renata Galek, Sandra Rychel-Bielska
Scientific Reports
Supplementary Table S2. Phenotypic observations recorded in controlled environment for white lupin germplasm panel.
Line	Accession	Year	Trait	Rep1	Rep2	Rep3	Rep4	Rep5	Rep6	Rep7	Rep8	Rep9	Rep10
218	95254	2020	Bud	40	46	50	50	50	50	-	-	-	-
275	95026	2020	Bud	42	55	50	53	-	-	-	-	-	-
279	95031	2020	Bud	64	64	67	67	-	-	-	-	-	-
282	95045	2020	Bud	67	67	69	-	-	-	-	-	-	-
284	95051	2020	Bud	48	50	50	50	53	53	53	55	55	64
286	95053	2020	Bud	55	55	55	55	57	57	62	62	64	-
295	95082	2020	Bud	46	46	46	46	50	50	50	50	51	51
330	95180	2020	Bud	50	50	52	-	-	-	-	-	-	-
353	95209	2020	Bud	46	46	47	47	50	50	50	53	53	53
361	95228	2020	Bud	67	78	83	-	-	-	-	-	-	-
362	95229	2020	Bud	42	42	42	50	50	50	55	55	-	-
365	95235	2020	Bud	46	50	50	-	-	-	-	-	-	-
397	95457	2020	Bud	41	46	46	-	-	-	-	-	-	-
403	95508	2020	Bud	38	39	42	42	42	42	42	50	50	50
404	95509	2020	Bud	39	39	39	39	42	42	42	42	42	46
405	95511	2020	Bud	39	40	42	42	42	42	42	46	46	46
406	95514	2020	Bud	39	42	42	42	42	50	50	50	50	-
407	95531	2020	Bud	39	46	46	46	46	46	50	50	50	50
408	95611	2020	Bud	46	46	46	46	50	50	50	50	-	-
409	95632	2020	Bud	46	46	46	46	50	50	55	55	55	55
410	95673	2020	Bud	42	46	50	55	55	57	-	-	-	-
411	95018	2020	Bud	41	42	47	50	50	50	50	50	55	55
413	95100	2020	Bud	40	41	41	46	46	46	46	46	46	46
414	95128	2020	Bud	48	50	50	55	55	55	55	-	-	-
415	95161	2020	Bud	41	41	41	42	42	42	46	46	46	46
416	95194	2020	Bud	41	46	46	46	46	46	46	46	50	55
417	95265	2020	Bud	55	55	55	60	60	60	-	-	-	-
418	95410	2020	Bud	46	46	50	50	50	55	55	55	-	-
419	95411	2020	Bud	46	46	53	53	53	53	55	55	55	-
420	95438	2020	Bud	41	42	42	42	42	50	50	50	50	50
421	95444	2020	Bud	41	46	46	46	46	46	50	50	50	50
422	95601	2020	Bud	60	67	67	69	69	69	-	-	-	-
423	95607	2020	Bud	50	50	50	50	50	50	53	-	-	-
424	95631	2020	Bud	46	46	46	46	46	46	46	50	50	50
425	95004	2020	Bud	41	46	46	46	50	53	53	-	-	-
426	95060	2020	Bud	46	46	46	46	50	50	50	50	50	55
427	95062	2020	Bud	39	46	50	50	50	50	50	60	60	-
428	95239	2020	Bud	64	69	66	-	-	-	-	-	-	-
429	95405	2020	Bud	39	42	42	46	-	-	-	-	-	-
430	95418	2020	Bud	41	41	41	42	42	46	46	-	-	-
431	95430	2020	Bud	41	41	46	46	46	46	46	50	50	50
432	95445	2020	Bud	42	42	42	42	42	42	42	46	46	46
433	95449	2020	Bud	42	46	50	50	50	-	-	-	-	-
434	95453	2020	Bud	42	42	42	42	42	46	46	46	46	55
435	95454	2020	Bud	40	40	40	40	40	40	46	46	46	46
436	95472	2020	Bud	55	55	55	-	-	-	-	-	-	-
437	95452	2020	Bud	42	42	42	42	42	46	50	50	50	-
438	95471	2020	Bud	42	42	46	46	46	46	46	46	46	50
439	95024	2020	Bud	50	50	53	53	53	53	53	53	53	53
440	95093	2020	Bud	46	46	46	46	46	46	47	47	47	48
D	95519	2020	Bud	69	69	69	69	69	69	69	69	69	69
K	95413	2020	Bud	46	46	46	46	46	46	46	46	46	46
LAP001b	LAP0001	2020	Bud	55	56	56	-	-	-	-	-	-	-
LAP001d	LAP0001	2020	Bud	56	56	67	-	-	-	-	-	-	-
LAP002a	LAP0002	2020	Bud	71	74	76	-	-	-	-	-	-	-
LAP002c	LAP0002	2020	Bud	85	89	89	-	-	-	-	-	-	-
LAP002d	LAP0002	2020	Bud	81	83	84	-	-	-	-	-	-	-
LAP003a	LAP0003	2020	Bud	81	81	83	-	-	-	-	-	-	-
LAP003b	LAP0003	2020	Bud	67	71	71	-	-	-	-	-	-	-
LAP003d	LAP0003	2020	Bud	71	74	74	-	-	-	-	-	-	-
LAP004b	LAP0004	2020	Bud	81	83	92	-	-	-	-	-	-	-
LAP004c	LAP0004	2020	Bud	90	92	94	-	-	-	-	-	-	-
LAP005b	LAP0005	2020	Bud	78	78	78	-	-	-	-	-	-	-
LAP005c	LAP0005	2020	Bud	74	74	74	-	-	-	-	-	-	-
LAP005d	LAP0005	2020	Bud	92	102	102	-	-	-	-	-	-	-
LAP006b	LAP0006	2020	Bud	92	92	92	-	-	-	-	-	-	-
LAP006c	LAP0006	2020	Bud	67	67	76	-	-	-	-	-	-	-
LAP006d	LAP0006	2020	Bud	67	67	71	-	-	-	-	-	-	-
LAP007c	LAP0007	2020	Bud	41	41	41	-	-	-	-	-	-	-
LAP007d	LAP0007	2020	Bud	92	92	92	-	-	-	-	-	-	-
LAP008b	LAP0008	2020	Bud	69	71	71	-	-	-	-	-	-	-
LAP008c	LAP0008	2020	Bud	74	78	81	-	-	-	-	-	-	-
LAP008d	LAP0008	2020	Bud	81	85	89	-	-	-	-	-	-	-
LAP009a	LAP0009	2020	Bud	76	78	81	-	-	-	-	-	-	-
LAP009b	LAP0009	2020	Bud	74	81	83	-	-	-	-	-	-	-
LAP009c	LAP0009	2020	Bud	74	74	74	-	-	-	-	-	-	-
LAP010a	LAP0010	2020	Bud	102	102	105	-	-	-	-	-	-	-
LAP010d	LAP0010	2020	Bud	78	84	84	-	-	-	-	-	-	-
LAP011b	LAP0011	2020	Bud	67	67	69	-	-	-	-	-	-	-
LAP011c	LAP0011	2020	Bud	53	53	57	-	-	-	-	-	-	-
LAP011d	LAP0011	2020	Bud	67	69	69	-	-	-	-	-	-	-
LAP012a	LAP0012	2020	Bud	74	74	74	-	-	-	-	-	-	-
LAP012b	LAP0012	2020	Bud	60	62	64	-	-	-	-	-	-	-
LAP012d	LAP0012	2020	Bud	60	62	64	-	-	-	-	-	-	-
LAP013b	LAP0013	2020	Bud	57	57	57	-	-	-	-	-	-	-
LAP013c	LAP0013	2020	Bud	67	69	69	-	-	-	-	-	-	-
LAP013d	LAP0013	2020	Bud	64	69	69	-	-	-	-	-	-	-
LAP014b	LAP0014	2020	Bud	74	74	74	-	-	-	-	-	-	-
LAP014c	LAP0014	2020	Bud	78	78	78	-	-	-	-	-	-	-
LAP014d	LAP0014	2020	Bud	74	74	74	-	-	-	-	-	-	-
LAP015a	LAP0015	2020	Bud	69	69	69	-	-	-	-	-	-	-
LAP015b	LAP0015	2020	Bud	74	74	74	-	-	-	-	-	-	-
LAP015c	LAP0015	2020	Bud	74	74	74	-	-	-	-	-	-	-
LAP016d	LAP0016	2020	Bud	60	69	64	-	-	-	-	-	-	-
LAP017c	LAP0017	2020	Bud	69	69	69	-	-	-	-	-	-	-
LAP017d	LAP0017	2020	Bud	78	77	76	-	-	-	-	-	-	-
LAP018b	LAP0018	2020	Bud	67	67	69	-	-	-	-	-	-	-
LAP018c	LAP0018	2020	Bud	60	60	74	-	-	-	-	-	-	-
LAP018d	LAP0018	2020	Bud	63	64	67	-	-	-	-	-	-	-
LAP019b	LAP0019	2020	Bud	67	67	67	-	-	-	-	-	-	-
LAP019c	LAP0019	2020	Bud	74	74	74	-	-	-	-	-	-	-
LAP019d	LAP0019	2020	Bud	83	89	89	-	-	-	-	-	-	-
LAP020a	LAP0020	2020	Bud	37	40	49	-	-	-	-	-	-	-
LAP020b	LAP0020	2020	Bud	40	40	41	-	-	-	-	-	-	-
LAP020c	LAP0020	2020	Bud	47	48	60	-	-	-	-	-	-	-
LAP021a	LAP0021	2020	Bud	38	38	38	-	-	-	-	-	-	-
LAP021b	LAP0021	2020	Bud	38	38	39	-	-	-	-	-	-	-
LAP021d	LAP0021	2020	Bud	38	38	38	-	-	-	-	-	-	-
LAP022b	LAP0022	2020	Bud	38	39	40	-	-	-	-	-	-	-
LAP022e	LAP0022	2020	Bud	40	43	43	-	-	-	-	-	-	-
LAP023a	LAP0023	2020	Bud	41	42	48	-	-	-	-	-	-	-
LAP023b	LAP0023	2020	Bud	38	38	36	-	-	-	-	-	-	-
LAP023d	LAP0023	2020	Bud	38	38	38	-	-	-	-	-	-	-
LAP024b	LAP0024	2020	Bud	38	38	38	-	-	-	-	-	-	-
LAP024c	LAP0024	2020	Bud	36	36	36	-	-	-	-	-	-	-
LAP025a	LAP0025	2020	Bud	38	38	38	-	-	-	-	-	-	-
LAP026c	LAP0026	2020	Bud	36	36	36	-	-	-	-	-	-	-
LAP026d	LAP0026	2020	Bud	38	38	38	-	-	-	-	-	-	-
LAP027a	LAP0027	2020	Bud	53	53	55	-	-	-	-	-	-	-
LAP027b	LAP0027	2020	Bud	53	53	53	-	-	-	-	-	-	-
LAP027d	LAP0027	2020	Bud	53	53	53	-	-	-	-	-	-	-
LAP028b	LAP0028	2020	Bud	48	53	55	-	-	-	-	-	-	-
LAP028d	LAP0028	2020	Bud	60	60	60	-	-	-	-	-	-	-
LAP029b	LAP0029	2020	Bud	46	46	46	-	-	-	-	-	-	-
LAP030a	LAP0030	2020	Bud	42	42	47	-	-	-	-	-	-	-
LAP030b	LAP0030	2020	Bud	41	41	42	-	-	-	-	-	-	-
LAP031a	LAP0031	2020	Bud	60	61	64	-	-	-	-	-	-	-
LAP031b	LAP0031	2020	Bud	61	61	64	-	-	-	-	-	-	-
LAP031d	LAP0031	2020	Bud	57	57	57	-	-	-	-	-	-	-
LAP032d	LAP0032	2020	Bud	60	61	67	-	-	-	-	-	-	-
LAP032e	LAP0032	2020	Bud	57	57	60	-	-	-	-	-	-	-
LAP033a	LAP0033	2020	Bud	60	60	61	-	-	-	-	-	-	-
LAP033b	LAP0033	2020	Bud	53	54	55	-	-	-	-	-	-	-
LAP033c	LAP0033	2020	Bud	46	49	55	-	-	-	-	-	-	-
LAP034b	LAP0034	2020	Bud	57	60	67	-	-	-	-	-	-	-
LAP034c	LAP0034	2020	Bud	67	67	67	-	-	-	-	-	-	-
LAP034d	LAP0034	2020	Bud	48	49	55	-	-	-	-	-	-	-
LAP035c	LAP0035	2020	Bud	60	60	61	-	-	-	-	-	-	-
LAP035d	LAP0035	2020	Bud	60	60	60	-	-	-	-	-	-	-
LAP036a	LAP0036	2020	Bud	66	67	67	-	-	-	-	-	-	-
LAP036c	LAP0036	2020	Bud	67	67	69	-	-	-	-	-	-	-
LAP037b	LAP0037	2020	Bud	60	64	66	-	-	-	-	-	-	-
LAP037c	LAP0037	2020	Bud	57	60	60	-	-	-	-	-	-	-
LAP037d	LAP0037	2020	Bud	60	64	66	-	-	-	-	-	-	-
LAP038a	LAP0038	2020	Bud	46	48	49	-	-	-	-	-	-	-
LAP038b	LAP0038	2020	Bud	48	49	52	-	-	-	-	-	-	-
LAP038c	LAP0038	2020	Bud	50	50	52	-	-	-	-	-	-	-
LAP039a	LAP0039	2020	Bud	49	49	49	-	-	-	-	-	-	-
LAP039b	LAP0039	2020	Bud	47	49	49	-	-	-	-	-	-	-
LAP039d	LAP0039	2020	Bud	50	50	50	-	-	-	-	-	-	-
LAP040a	LAP0040	2020	Bud	50	53	60	-	-	-	-	-	-	-
LAP040c	LAP0040	2020	Bud	62	64	66	-	-	-	-	-	-	-
LAP040d	LAP0040	2020	Bud	60	60	61	-	-	-	-	-	-	-
LAP041b	LAP0041	2020	Bud	50	53	53	-	-	-	-	-	-	-
LAP041c	LAP0041	2020	Bud	55	60	66	-	-	-	-	-	-	-
LAP042a	LAP0042	2020	Bud	50	53	53	-	-	-	-	-	-	-
LAP042b	LAP0042	2020	Bud	50	53	53	-	-	-	-	-	-	-
LAP042d	LAP0042	2020	Bud	54	54	55	-	-	-	-	-	-	-
LAP043a	LAP0043	2020	Bud	66	66	67	-	-	-	-	-	-	-
LAP043b	LAP0043	2020	Bud	60	60	61	-	-	-	-	-	-	-
LAP043c	LAP0043	2020	Bud	48	52	53	-	-	-	-	-	-	-
LAP044a	LAP0044	2020	Bud	50	50	53	-	-	-	-	-	-	-
LAP044b	LAP0044	2020	Bud	60	60	60	-	-	-	-	-	-	-
LAP044c	LAP0044	2020	Bud	42	50	55	-	-	-	-	-	-	-
LAP045b	LAP0045	2020	Bud	53	53	53	-	-	-	-	-	-	-
LAP045c	LAP0045	2020	Bud	50	53	53	-	-	-	-	-	-	-
LAP045d	LAP0045	2020	Bud	54	54	54	-	-	-	-	-	-	-
LAP046a	LAP0046	2020	Bud	50	52	53	-	-	-	-	-	-	-
LAP046b	LAP0046	2020	Bud	49	50	53	-	-	-	-	-	-	-
LAP046d	LAP0046	2020	Bud	60	60	61	-	-	-	-	-	-	-
LAP047b	LAP0047	2020	Bud	60	64	67	-	-	-	-	-	-	-
LAP047d	LAP0047	2020	Bud	67	67	67	-	-	-	-	-	-	-
LAP048b	LAP0048	2020	Bud	69	71	76	-	-	-	-	-	-	-
LAP048c	LAP0048	2020	Bud	60	60	60	-	-	-	-	-	-	-
LAP048d	LAP0048	2020	Bud	67	67	69	-	-	-	-	-	-	-
LAP049b	LAP0049	2020	Bud	42	42	55	-	-	-	-	-	-	-
LAP049c	LAP0049	2020	Bud	47	60	61	-	-	-	-	-	-	-
LAP049d	LAP0049	2020	Bud	53	55	55	-	-	-	-	-	-	-
LAP050a	LAP0050	2020	Bud	55	55	55	-	-	-	-	-	-	-
LAP050b	LAP0050	2020	Bud	50	50	53	-	-	-	-	-	-	-
LAP050c	LAP0050	2020	Bud	41	41	42	-	-	-	-	-	-	-
LAP051a	LAP0051	2020	Bud	55	55	60	-	-	-	-	-	-	-
LAP051b	LAP0051	2020	Bud	53	55	57	-	-	-	-	-	-	-
LAP051c	LAP0051	2020	Bud	55	57	57	-	-	-	-	-	-	-
LAP052a	LAP0052	2020	Bud	57	55	57	-	-	-	-	-	-	-
LAP052b	LAP0052	2020	Bud	47	48	49	-	-	-	-	-	-	-
LAP052c	LAP0052	2020	Bud	42	42	50	-	-	-	-	-	-	-
LAP053b	LAP0053	2020	Bud	50	50	53	-	-	-	-	-	-	-
LAP053c	LAP0053	2020	Bud	50	53	53	-	-	-	-	-	-	-
LAP053d	LAP0053	2020	Bud	50	53	53	-	-	-	-	-	-	-
LAP054a	LAP0054	2020	Bud	49	55	57	-	-	-	-	-	-	-
LAP054b	LAP0054	2020	Bud	42	42	47	-	-	-	-	-	-	-
LAP054c	LAP0054	2020	Bud	47	50	55	-	-	-	-	-	-	-
LAP055a	LAP0055	2020	Bud	47	48	50	-	-	-	-	-	-	-
LAP055b	LAP0055	2020	Bud	54	54	59	-	-	-	-	-	-	-
LAP055d	LAP0055	2020	Bud	53	53	56	-	-	-	-	-	-	-
LAP056a	LAP0056	2020	Bud	42	42	46	-	-	-	-	-	-	-
LAP056b	LAP0056	2020	Bud	48	55	57	-	-	-	-	-	-	-
LAP056c	LAP0056	2020	Bud	42	46	48	-	-	-	-	-	-	-
LAP057a	LAP0057	2020	Bud	60	60	60	-	-	-	-	-	-	-
LAP057c	LAP0057	2020	Bud	53	54	55	-	-	-	-	-	-	-
LAP057d	LAP0057	2020	Bud	67	69	69	-	-	-	-	-	-	-
LAP058c	LAP0058	2020	Bud	53	55	55	-	-	-	-	-	-	-
LAP058d	LAP0058	2020	Bud	64	64	67	-	-	-	-	-	-	-
LAP059a	LAP0059	2020	Bud	50	53	55	-	-	-	-	-	-	-
LAP059b	LAP0059	2020	Bud	64	64	67	-	-	-	-	-	-	-
LAP059d	LAP0059	2020	Bud	74	75	75	-	-	-	-	-	-	-
LAP062a	LAP0062	2020	Bud	67	74	74	-	-	-	-	-	-	-
LAP062d	LAP0062	2020	Bud	69	69	69	-	-	-	-	-	-	-
LAP067a	LAP0067	2020	Bud	36	37	39	-	-	-	-	-	-	-
LAP067c	LAP0067	2020	Bud	36	36	36	-	-	-	-	-	-	-
LAP067d	LAP0067	2020	Bud	38	38	38	-	-	-	-	-	-	-
LAP072b	LAP0072	2020	Bud	42	42	42	-	-	-	-	-	-	-
LAP072c	LAP0072	2020	Bud	42	42	42	-	-	-	-	-	-	-
LAP072d	LAP0072	2020	Bud	42	42	42	-	-	-	-	-	-	-
LAP074b	LAP0074	2020	Bud	36	36	38	-	-	-	-	-	-	-
LAP074c	LAP0074	2020	Bud	38	41	42	-	-	-	-	-	-	-
LAP074d	LAP0074	2020	Bud	42	42	42	-	-	-	-	-	-	-
LAP083a	LAP0083	2020	Bud	42	42	46	-	-	-	-	-	-	-
LAP083c	LAP0083	2020	Bud	41	41	42	-	-	-	-	-	-	-
LAP083d	LAP0083	2020	Bud	42	42	42	-	-	-	-	-	-	-
LAP084c	LAP0084	2020	Bud	64	64	64	-	-	-	-	-	-	-
LAP084d	LAP0084	2020	Bud	64	67	67	-	-	-	-	-	-	-
LAP085a	LAP0085	2020	Bud	47	49	49	-	-	-	-	-	-	-
LAP085c	LAP0085	2020	Bud	46	46	47	-	-	-	-	-	-	-
LAP085d	LAP0085	2020	Bud	50	50	50	-	-	-	-	-	-	-
LAP086a	LAP0086	2020	Bud	42	42	42	-	-	-	-	-	-	-
LAP086c	LAP0086	2020	Bud	42	42	42	-	-	-	-	-	-	-
LAP086d	LAP0086	2020	Bud	41	41	43	-	-	-	-	-	-	-
LAP087a	LAP0087	2020	Bud	42	46	46	-	-	-	-	-	-	-
LAP087c	LAP0087	2020	Bud	42	42	47	-	-	-	-	-	-	-
LAP087d	LAP0087	2020	Bud	42	46	48	-	-	-	-	-	-	-
LAP088a	LAP0088	2020	Bud	55	60	60	-	-	-	-	-	-	-
LAP091a	LAP0091	2020	Bud	43	46	50	-	-	-	-	-	-	-
LAP091b	LAP0091	2020	Bud	43	43	48	-	-	-	-	-	-	-
LAP091d	LAP0091	2020	Bud	46	46	47	-	-	-	-	-	-	-
LAP092d	LAP0092	2020	Bud	48	48	48	-	-	-	-	-	-	-
LAP093b	LAP0093	2020	Bud	53	53	53	-	-	-	-	-	-	-
LAP093c	LAP0093	2020	Bud	47	47	47	-	-	-	-	-	-	-
LAP093d	LAP0093	2020	Bud	44	46	46	-	-	-	-	-	-	-
LAP094b	LAP0094	2020	Bud	55	55	62	-	-	-	-	-	-	-
LAP094c	LAP0094	2020	Bud	53	55	55	-	-	-	-	-	-	-
LAP094d	LAP0094	2020	Bud	46	46	46	-	-	-	-	-	-	-
LAP095a	LAP0095	2020	Bud	50	53	53	-	-	-	-	-	-	-
LAP095b	LAP0095	2020	Bud	47	47	47	-	-	-	-	-	-	-
LAP095d	LAP0095	2020	Bud	47	47	59	-	-	-	-	-	-	-
LAP096a	LAP0096	2020	Bud	44	46	46	-	-	-	-	-	-	-
LAP096b	LAP0096	2020	Bud	46	46	46	-	-	-	-	-	-	-
LAP096d	LAP0096	2020	Bud	45	45	46	-	-	-	-	-	-	-
LAP097a	LAP0097	2020	Bud	48	53	55	-	-	-	-	-	-	-
LAP097b	LAP0097	2020	Bud	62	67	67	-	-	-	-	-	-	-
LAP097c	LAP0097	2020	Bud	46	55	55	-	-	-	-	-	-	-
LAP098a	LAP0098	2020	Bud	64	67	67	-	-	-	-	-	-	-
LAP098c	LAP0098	2020	Bud	46	53	57	-	-	-	-	-	-	-
LAP098d	LAP0098	2020	Bud	50	64	64	-	-	-	-	-	-	-
LAP099a	LAP0099	2020	Bud	46	53	55	-	-	-	-	-	-	-
LAP099b	LAP0099	2020	Bud	40	40	40	-	-	-	-	-	-	-
LAP099d	LAP0099	2020	Bud	46	46	46	-	-	-	-	-	-	-
LAP100b	LAP0100	2020	Bud	78	81	83	-	-	-	-	-	-	-
LAP100c	LAP0100	2020	Bud	99	105	109	-	-	-	-	-	-	-
LAP100d	LAP0100	2020	Bud	78	81	81	-	-	-	-	-	-	-
LAP101b	LAP0101	2020	Bud	61	64	64	-	-	-	-	-	-	-
LAP101c	LAP0101	2020	Bud	53	61	61	-	-	-	-	-	-	-
LAP101d	LAP0101	2020	Bud	69	69	69	-	-	-	-	-	-	-
LAP102c	LAP0102	2020	Bud	67	67	69	-	-	-	-	-	-	-
LAP102d	LAP0102	2020	Bud	74	74	76	-	-	-	-	-	-	-
LAP103a	LAP0103	2020	Bud	74	74	74	-	-	-	-	-	-	-
LAP104b	LAP0104	2020	Bud	69	72	72	-	-	-	-	-	-	-
LAP104d	LAP0104	2020	Bud	74	74	74	-	-	-	-	-	-	-
LAP105a	LAP0105	2020	Bud	63	64	67	-	-	-	-	-	-	-
LAP105d	LAP0105	2020	Bud	47	50	64	-	-	-	-	-	-	-
LAP106a	LAP0106	2020	Bud	76	76	76	-	-	-	-	-	-	-
LAP106d	LAP0106	2020	Bud	78	78	83	-	-	-	-	-	-	-
LAP107b	LAP0107	2020	Bud	53	55	55	-	-	-	-	-	-	-
LAP107c	LAP0107	2020	Bud	69	74	74	-	-	-	-	-	-	-
LAP107d	LAP0107	2020	Bud	67	69	69	-	-	-	-	-	-	-
LAP108a	LAP0108	2020	Bud	92	95	102	-	-	-	-	-	-	-
LAP108d	LAP0108	2020	Bud	99	102	105	-	-	-	-	-	-	-
LAP109d	LAP0109	2020	Bud	55	58	58	-	-	-	-	-	-	-
LAP110a	LAP0110	2020	Bud	51	53	55	-	-	-	-	-	-	-
LAP110b	LAP0110	2020	Bud	55	55	55	-	-	-	-	-	-	-
LAP110d	LAP0110	2020	Bud	53	53	53	-	-	-	-	-	-	-
LAP111c	LAP0111	2020	Bud	42	42	42	-	-	-	-	-	-	-
LAP111d	LAP0111	2020	Bud	42	42	42	-	-	-	-	-	-	-
LAP112d	LAP0112	2020	Bud	47	48	48	-	-	-	-	-	-	-
LAP113b	LAP0113	2020	Bud	41	42	42	-	-	-	-	-	-	-
LAP113c	LAP0113	2020	Bud	42	42	42	-	-	-	-	-	-	-
LAP115b	LAP0115	2020	Bud	46	46	47	-	-	-	-	-	-	-
LAP115c	LAP0115	2020	Bud	53	64	75	-	-	-	-	-	-	-
LAP117b	LAP0117	2020	Bud	105	105	109	-	-	-	-	-	-	-
LAP117d	LAP0117	2020	Bud	105	105	109	-	-	-	-	-	-	-
LAP118b	LAP0118	2020	Bud	109	111	113	-	-	-	-	-	-	-
LAP118c	LAP0118	2020	Bud	111	111	113	-	-	-	-	-	-	-
LAP119c	LAP0119	2020	Bud	99	109	111	-	-	-	-	-	-	-
LAP119d	LAP0119	2020	Bud	109	109	111	-	-	-	-	-	-	-
LAP123a	LAP0123	2020	Bud	64	64	67	-	-	-	-	-	-	-
LAP123d	LAP0123	2020	Bud	69	74	83	-	-	-	-	-	-	-
LAP124b	LAP0124	2020	Bud	67	69	69	-	-	-	-	-	-	-
LAP126a	LAP0126	2020	Bud	76	76	76	-	-	-	-	-	-	-
LAP126d	LAP0126	2020	Bud	74	74	76	-	-	-	-	-	-	-
218	95254	2020	End	67	71	74	76	76	76	-	-	-	-
275	95026	2020	End	63	78	83	83	-	-	-	-	-	-
279	95031	2020	End	89	89	89	99	-	-	-	-	-	-
282	95045	2020	End	89	92	92	-	-	-	-	-	-	-
284	95051	2020	End	74	74	76	78	78	78	78	81	81	89
286	95053	2020	End	78	78	78	83	83	89	89	89	89	-
295	95082	2020	End	74	74	74	74	76	76	76	76	78	78
330	95180	2020	End	69	76	74	-	-	-	-	-	-	-
353	95209	2020	End	69	69	71	74	74	76	76	78	78	78
361	95228	2020	End	92	95	97	-	-	-	-	-	-	-
362	95229	2020	End	69	69	74	76	78	78	78	-	-	-
365	95235	2020	End	74	74	78	-	-	-	-	-	-	-
397	95457	2020	End	64	67	69	-	-	-	-	-	-	-
403	95508	2020	End	62	64	67	69	69	69	69	71	71	71
404	95509	2020	End	62	62	62	62	62	62	62	62	64	64
405	95511	2020	End	62	62	67	67	67	67	67	67	67	67
406	95514	2020	End	62	67	71	74	74	74	74	76	76	-
407	95531	2020	End	64	64	67	67	69	69	71	71	71	71
408	95611	2020	End	67	69	74	74	74	74	76	-	-	-
409	95632	2020	End	67	67	69	71	74	76	76	78	78	83
410	95673	2020	End	67	74	81	89	89	89	89	-	-	-
411	95018	2020	End	67	67	69	74	74	74	76	76	78	78
413	95100	2020	End	62	64	67	67	67	69	69	69	71	71
414	95128	2020	End	74	74	76	76	78	78	-	-	-	-
415	95161	2020	End	62	62	64	67	67	67	67	67	69	71
416	95194	2020	End	67	67	69	69	69	69	71	74	76	76
417	95265	2020	End	78	83	92	92	92	92	-	-	-	-
418	95410	2020	End	74	74	76	78	81	83	83	83	-	-
419	95411	2020	End	74	74	74	74	74	76	76	78	78	-
420	95438	2020	End	62	62	69	74	74	76	76	78	78	78
421	95444	2020	End	67	71	74	74	74	74	74	74	74	74
422	95601	2020	End	92	92	92	92	92	-	-	-	-	-
423	95607	2020	End	71	74	76	76	81	81	92	92	95	-
424	95631	2020	End	69	74	74	74	74	74	74	74	74	74
425	95004	2020	End	69	74	74	74	76	76	78	-	-	-
426	95060	2020	End	71	74	74	74	74	74	74	74	76	76
427	95062	2020	End	64	67	74	74	74	74	83	92	92	-
428	95239	2020	End	81	92	87	-	-	-	-	-	-	-
429	95405	2020	End	62	62	69	69	-	-	-	-	-	-
430	95418	2020	End	62	62	62	63	63	63	67	-	-	-
431	95430	2020	End	67	67	67	69	69	71	74	74	74	74
432	95445	2020	End	67	67	67	67	69	69	69	69	69	69
433	95449	2020	End	69	69	71	74	74	-	-	-	-	-
434	95453	2020	End	67	67	67	67	67	69	69	71	74	74
435	95454	2020	End	62	62	62	64	64	64	64	67	67	67
436	95472	2020	End	74	76	81	-	-	-	-	-	-	-
437	95452	2020	End	67	69	69	71	71	74	74	74	74	-
438	95471	2020	End	67	74	74	74	76	76	76	76	76	76
439	95024	2020	End	76	76	78	78	78	81	81	81	81	81
440	95093	2020	End	66	66	66	66	69	69	69	69	69	71
D	95519	2020	End	89	89	89	89	89	89	89	89	89	89
K	95413	2020	End	65	65	65	65	65	65	65	65	65	65
LAP001b	LAP0001	2020	End	85	85	89	-	-	-	-	-	-	-
LAP001d	LAP0001	2020	End	92	92	92	-	-	-	-	-	-	-
LAP002a	LAP0002	2020	End	97	97	97	-	-	-	-	-	-	-
LAP002c	LAP0002	2020	End	112	112	117	-	-	-	-	-	-	-
LAP002d	LAP0002	2020	End	99	99	99	-	-	-	-	-	-	-
LAP003a	LAP0003	2020	End	97	97	99	-	-	-	-	-	-	-
LAP003b	LAP0003	2020	End	92	92	95	-	-	-	-	-	-	-
LAP003d	LAP0003	2020	End	97	97	97	-	-	-	-	-	-	-
LAP004b	LAP0004	2020	End	105	105	118	-	-	-	-	-	-	-
LAP004c	LAP0004	2020	End	109	111	113	-	-	-	-	-	-	-
LAP005b	LAP0005	2020	End	99	99	99	-	-	-	-	-	-	-
LAP005c	LAP0005	2020	End	99	99	99	-	-	-	-	-	-	-
LAP005d	LAP0005	2020	End	111	121	124	-	-	-	-	-	-	-
LAP006b	LAP0006	2020	End	111	111	111	-	-	-	-	-	-	-
LAP006c	LAP0006	2020	End	89	89	97	-	-	-	-	-	-	-
LAP006d	LAP0006	2020	End	92	92	95	-	-	-	-	-	-	-
LAP007c	LAP0007	2020	End	67	67	67	-	-	-	-	-	-	-
LAP007d	LAP0007	2020	End	105	105	105	-	-	-	-	-	-	-
LAP008b	LAP0008	2020	End	92	92	93	-	-	-	-	-	-	-
LAP008c	LAP0008	2020	End	99	102	105	-	-	-	-	-	-	-
LAP008d	LAP0008	2020	End	105	105	105	-	-	-	-	-	-	-
LAP009a	LAP0009	2020	End	99	99	99	-	-	-	-	-	-	-
LAP009b	LAP0009	2020	End	101	102	105	-	-	-	-	-	-	-
LAP009c	LAP0009	2020	End	97	97	97	-	-	-	-	-	-	-
LAP010a	LAP0010	2020	End	116	121	122	-	-	-	-	-	-	-
LAP010d	LAP0010	2020	End	99	102	105	-	-	-	-	-	-	-
LAP011b	LAP0011	2020	End	95	95	97	-	-	-	-	-	-	-
LAP011c	LAP0011	2020	End	81	81	89	-	-	-	-	-	-	-
LAP011d	LAP0011	2020	End	92	92	92	-	-	-	-	-	-	-
LAP012a	LAP0012	2020	End	95	95	97	-	-	-	-	-	-	-
LAP012b	LAP0012	2020	End	89	89	92	-	-	-	-	-	-	-
LAP012d	LAP0012	2020	End	89	89	91	-	-	-	-	-	-	-
LAP013b	LAP0013	2020	End	84	88	89	-	-	-	-	-	-	-
LAP013c	LAP0013	2020	End	89	92	95	-	-	-	-	-	-	-
LAP013d	LAP0013	2020	End	92	92	95	-	-	-	-	-	-	-
LAP014b	LAP0014	2020	End	95	95	97	-	-	-	-	-	-	-
LAP014c	LAP0014	2020	End	104	105	106	-	-	-	-	-	-	-
LAP014d	LAP0014	2020	End	92	95	95	-	-	-	-	-	-	-
LAP015a	LAP0015	2020	End	95	95	95	-	-	-	-	-	-	-
LAP015b	LAP0015	2020	End	99	99	99	-	-	-	-	-	-	-
LAP015c	LAP0015	2020	End	99	99	101	-	-	-	-	-	-	-
LAP016d	LAP0016	2020	End	89	92	91	-	-	-	-	-	-	-
LAP017c	LAP0017	2020	End	92	92	92	-	-	-	-	-	-	-
LAP017d	LAP0017	2020	End	102	100	99	-	-	-	-	-	-	-
LAP018b	LAP0018	2020	End	92	92	92	-	-	-	-	-	-	-
LAP018c	LAP0018	2020	End	89	89	97	-	-	-	-	-	-	-
LAP018d	LAP0018	2020	End	89	89	92	-	-	-	-	-	-	-
LAP019b	LAP0019	2020	End	89	92	92	-	-	-	-	-	-	-
LAP019c	LAP0019	2020	End	95	95	97	-	-	-	-	-	-	-
LAP019d	LAP0019	2020	End	105	105	105	-	-	-	-	-	-	-
LAP020a	LAP0020	2020	End	62	65	71	-	-	-	-	-	-	-
LAP020b	LAP0020	2020	End	65	67	71	-	-	-	-	-	-	-
LAP020c	LAP0020	2020	End	71	78	89	-	-	-	-	-	-	-
LAP021a	LAP0021	2020	End	62	62	62	-	-	-	-	-	-	-
LAP021b	LAP0021	2020	End	64	64	67	-	-	-	-	-	-	-
LAP021d	LAP0021	2020	End	62	62	62	-	-	-	-	-	-	-
LAP022b	LAP0022	2020	End	62	64	64	-	-	-	-	-	-	-
LAP022e	LAP0022	2020	End	67	67	67	-	-	-	-	-	-	-
LAP023a	LAP0023	2020	End	71	71	74	-	-	-	-	-	-	-
LAP023b	LAP0023	2020	End	62	62	62	-	-	-	-	-	-	-
LAP023d	LAP0023	2020	End	62	62	62	-	-	-	-	-	-	-
LAP024b	LAP0024	2020	End	62	62	62	-	-	-	-	-	-	-
LAP024c	LAP0024	2020	End	62	62	62	-	-	-	-	-	-	-
LAP025a	LAP0025	2020	End	62	62	62	-	-	-	-	-	-	-
LAP026c	LAP0026	2020	End	62	62	62	-	-	-	-	-	-	-
LAP026d	LAP0026	2020	End	62	62	62	-	-	-	-	-	-	-
LAP027a	LAP0027	2020	End	78	78	82	-	-	-	-	-	-	-
LAP027b	LAP0027	2020	End	78	78	78	-	-	-	-	-	-	-
LAP027d	LAP0027	2020	End	78	82	82	-	-	-	-	-	-	-
LAP028b	LAP0028	2020	End	74	78	78	-	-	-	-	-	-	-
LAP028d	LAP0028	2020	End	89	89	89	-	-	-	-	-	-	-
LAP029b	LAP0029	2020	End	67	67	67	-	-	-	-	-	-	-
LAP030a	LAP0030	2020	End	67	67	71	-	-	-	-	-	-	-
LAP030b	LAP0030	2020	End	71	71	71	-	-	-	-	-	-	-
LAP031a	LAP0031	2020	End	89	89	89	-	-	-	-	-	-	-
LAP031b	LAP0031	2020	End	89	89	89	-	-	-	-	-	-	-
LAP031d	LAP0031	2020	End	84	84	89	-	-	-	-	-	-	-
LAP032d	LAP0032	2020	End	89	89	89	-	-	-	-	-	-	-
LAP032e	LAP0032	2020	End	84	84	89	-	-	-	-	-	-	-
LAP033a	LAP0033	2020	End	89	89	89	-	-	-	-	-	-	-
LAP033b	LAP0033	2020	End	83	89	89	-	-	-	-	-	-	-
LAP033c	LAP0033	2020	End	74	74	83	-	-	-	-	-	-	-
LAP034b	LAP0034	2020	End	89	89	92	-	-	-	-	-	-	-
LAP034c	LAP0034	2020	End	92	92	92	-	-	-	-	-	-	-
LAP034d	LAP0034	2020	End	74	76	76	-	-	-	-	-	-	-
LAP035c	LAP0035	2020	End	89	89	89	-	-	-	-	-	-	-
LAP035d	LAP0035	2020	End	89	89	89	-	-	-	-	-	-	-
LAP036a	LAP0036	2020	End	89	89	89	-	-	-	-	-	-	-
LAP036c	LAP0036	2020	End	89	89	94	-	-	-	-	-	-	-
LAP037b	LAP0037	2020	End	89	89	89	-	-	-	-	-	-	-
LAP037c	LAP0037	2020	End	85	85	85	-	-	-	-	-	-	-
LAP037d	LAP0037	2020	End	89	89	92	-	-	-	-	-	-	-
LAP038a	LAP0038	2020	End	71	74	74	-	-	-	-	-	-	-
LAP038b	LAP0038	2020	End	71	74	76	-	-	-	-	-	-	-
LAP038c	LAP0038	2020	End	74	76	76	-	-	-	-	-	-	-
LAP039a	LAP0039	2020	End	75	75	75	-	-	-	-	-	-	-
LAP039b	LAP0039	2020	End	71	74	74	-	-	-	-	-	-	-
LAP039d	LAP0039	2020	End	78	78	78	-	-	-	-	-	-	-
LAP040a	LAP0040	2020	End	74	78	89	-	-	-	-	-	-	-
LAP040c	LAP0040	2020	End	89	89	89	-	-	-	-	-	-	-
LAP040d	LAP0040	2020	End	89	89	89	-	-	-	-	-	-	-
LAP041b	LAP0041	2020	End	78	78	78	-	-	-	-	-	-	-
LAP041c	LAP0041	2020	End	83	89	89	-	-	-	-	-	-	-
LAP042a	LAP0042	2020	End	74	76	78	-	-	-	-	-	-	-
LAP042b	LAP0042	2020	End	74	75	76	-	-	-	-	-	-	-
LAP042d	LAP0042	2020	End	81	81	81	-	-	-	-	-	-	-
LAP043a	LAP0043	2020	End	89	89	89	-	-	-	-	-	-	-
LAP043b	LAP0043	2020	End	89	89	89	-	-	-	-	-	-	-
LAP043c	LAP0043	2020	End	68	76	78	-	-	-	-	-	-	-
LAP044a	LAP0044	2020	End	74	76	76	-	-	-	-	-	-	-
LAP044b	LAP0044	2020	End	89	89	89	-	-	-	-	-	-	-
LAP044c	LAP0044	2020	End	67	74	89	-	-	-	-	-	-	-
LAP045b	LAP0045	2020	End	78	78	81	-	-	-	-	-	-	-
LAP045c	LAP0045	2020	End	79	79	80	-	-	-	-	-	-	-
LAP045d	LAP0045	2020	End	79	81	81	-	-	-	-	-	-	-
LAP046a	LAP0046	2020	End	74	76	78	-	-	-	-	-	-	-
LAP046b	LAP0046	2020	End	75	75	76	-	-	-	-	-	-	-
LAP046d	LAP0046	2020	End	89	89	89	-	-	-	-	-	-	-
LAP047b	LAP0047	2020	End	89	89	89	-	-	-	-	-	-	-
LAP047d	LAP0047	2020	End	89	89	89	-	-	-	-	-	-	-
LAP048b	LAP0048	2020	End	95	95	95	-	-	-	-	-	-	-
LAP048c	LAP0048	2020	End	89	89	89	-	-	-	-	-	-	-
LAP048d	LAP0048	2020	End	92	92	95	-	-	-	-	-	-	-
LAP049b	LAP0049	2020	End	69	69	81	-	-	-	-	-	-	-
LAP049c	LAP0049	2020	End	89	89	89	-	-	-	-	-	-	-
LAP049d	LAP0049	2020	End	76	81	83	-	-	-	-	-	-	-
LAP050a	LAP0050	2020	End	81	81	81	-	-	-	-	-	-	-
LAP050b	LAP0050	2020	End	74	78	78	-	-	-	-	-	-	-
LAP050c	LAP0050	2020	End	62	62	69	-	-	-	-	-	-	-
LAP051a	LAP0051	2020	End	82	84	89	-	-	-	-	-	-	-
LAP051b	LAP0051	2020	End	81	81	85	-	-	-	-	-	-	-
LAP051c	LAP0051	2020	End	81	89	89	-	-	-	-	-	-	-
LAP052a	LAP0052	2020	End	81	89	89	-	-	-	-	-	-	-
LAP052b	LAP0052	2020	End	71	74	74	-	-	-	-	-	-	-
LAP052c	LAP0052	2020	End	69	69	80	-	-	-	-	-	-	-
LAP053b	LAP0053	2020	End	74	74	80	-	-	-	-	-	-	-
LAP053c	LAP0053	2020	End	81	81	81	-	-	-	-	-	-	-
LAP053d	LAP0053	2020	End	78	81	81	-	-	-	-	-	-	-
LAP054a	LAP0054	2020	End	81	84	89	-	-	-	-	-	-	-
LAP054b	LAP0054	2020	End	65	69	71	-	-	-	-	-	-	-
LAP054c	LAP0054	2020	End	71	76	81	-	-	-	-	-	-	-
LAP055a	LAP0055	2020	End	71	74	81	-	-	-	-	-	-	-
LAP055b	LAP0055	2020	End	81	81	89	-	-	-	-	-	-	-
LAP055d	LAP0055	2020	End	78	81	89	-	-	-	-	-	-	-
LAP056a	LAP0056	2020	End	71	74	74	-	-	-	-	-	-	-
LAP056b	LAP0056	2020	End	74	81	89	-	-	-	-	-	-	-
LAP056c	LAP0056	2020	End	71	74	74	-	-	-	-	-	-	-
LAP057a	LAP0057	2020	End	89	89	89	-	-	-	-	-	-	-
LAP057c	LAP0057	2020	End	81	81	81	-	-	-	-	-	-	-
LAP057d	LAP0057	2020	End	92	93	96	-	-	-	-	-	-	-
LAP058c	LAP0058	2020	End	81	81	81	-	-	-	-	-	-	-
LAP058d	LAP0058	2020	End	89	89	92	-	-	-	-	-	-	-
LAP059a	LAP0059	2020	End	76	81	81	-	-	-	-	-	-	-
LAP059b	LAP0059	2020	End	89	89	89	-	-	-	-	-	-	-
LAP059d	LAP0059	2020	End	97	99	99	-	-	-	-	-	-	-
LAP062a	LAP0062	2020	End	92	95	95	-	-	-	-	-	-	-
LAP062d	LAP0062	2020	End	95	95	95	-	-	-	-	-	-	-
LAP067a	LAP0067	2020	End	62	62	62	-	-	-	-	-	-	-
LAP067c	LAP0067	2020	End	62	62	62	-	-	-	-	-	-	-
LAP067d	LAP0067	2020	End	62	62	62	-	-	-	-	-	-	-
LAP072b	LAP0072	2020	End	64	64	64	-	-	-	-	-	-	-
LAP072c	LAP0072	2020	End	64	64	64	-	-	-	-	-	-	-
LAP072d	LAP0072	2020	End	64	69	67	-	-	-	-	-	-	-
LAP074b	LAP0074	2020	End	62	62	64	-	-	-	-	-	-	-
LAP074c	LAP0074	2020	End	62	71	71	-	-	-	-	-	-	-
LAP074d	LAP0074	2020	End	62	62	62	-	-	-	-	-	-	-
LAP083a	LAP0083	2020	End	69	71	74	-	-	-	-	-	-	-
LAP083c	LAP0083	2020	End	64	69	71	-	-	-	-	-	-	-
LAP083d	LAP0083	2020	End	69	71	71	-	-	-	-	-	-	-
LAP084c	LAP0084	2020	End	89	89	89	-	-	-	-	-	-	-
LAP084d	LAP0084	2020	End	89	89	89	-	-	-	-	-	-	-
LAP085a	LAP0085	2020	End	76	76	76	-	-	-	-	-	-	-
LAP085c	LAP0085	2020	End	74	74	74	-	-	-	-	-	-	-
LAP085d	LAP0085	2020	End	76	76	76	-	-	-	-	-	-	-
LAP086a	LAP0086	2020	End	67	70	71	-	-	-	-	-	-	-
LAP086c	LAP0086	2020	End	69	69	69	-	-	-	-	-	-	-
LAP086d	LAP0086	2020	End	64	66	69	-	-	-	-	-	-	-
LAP087a	LAP0087	2020	End	69	71	71	-	-	-	-	-	-	-
LAP087c	LAP0087	2020	End	71	74	76	-	-	-	-	-	-	-
LAP087d	LAP0087	2020	End	69	71	71	-	-	-	-	-	-	-
LAP088a	LAP0088	2020	End	81	83	89	-	-	-	-	-	-	-
LAP091a	LAP0091	2020	End	69	69	76	-	-	-	-	-	-	-
LAP091b	LAP0091	2020	End	71	71	74	-	-	-	-	-	-	-
LAP091d	LAP0091	2020	End	71	71	71	-	-	-	-	-	-	-
LAP092d	LAP0092	2020	End	74	75	75	-	-	-	-	-	-	-
LAP093b	LAP0093	2020	End	76	78	78	-	-	-	-	-	-	-
LAP093c	LAP0093	2020	End	71	71	74	-	-	-	-	-	-	-
LAP093d	LAP0093	2020	End	69	69	74	-	-	-	-	-	-	-
LAP094b	LAP0094	2020	End	89	89	89	-	-	-	-	-	-	-
LAP094c	LAP0094	2020	End	81	81	81	-	-	-	-	-	-	-
LAP094d	LAP0094	2020	End	71	71	71	-	-	-	-	-	-	-
LAP095a	LAP0095	2020	End	76	76	78	-	-	-	-	-	-	-
LAP095b	LAP0095	2020	End	71	74	76	-	-	-	-	-	-	-
LAP095d	LAP0095	2020	End	71	71	89	-	-	-	-	-	-	-
LAP096a	LAP0096	2020	End	64	67	71	-	-	-	-	-	-	-
LAP096b	LAP0096	2020	End	67	67	69	-	-	-	-	-	-	-
LAP096d	LAP0096	2020	End	69	69	69	-	-	-	-	-	-	-
LAP097a	LAP0097	2020	End	71	76	81	-	-	-	-	-	-	-
LAP097b	LAP0097	2020	End	91	92	92	-	-	-	-	-	-	-
LAP097c	LAP0097	2020	End	71	81	89	-	-	-	-	-	-	-
LAP098a	LAP0098	2020	End	89	92	95	-	-	-	-	-	-	-
LAP098c	LAP0098	2020	End	71	78	86	-	-	-	-	-	-	-
LAP098d	LAP0098	2020	End	89	89	89	-	-	-	-	-	-	-
LAP099a	LAP0099	2020	End	76	76	81	-	-	-	-	-	-	-
LAP099b	LAP0099	2020	End	62	64	64	-	-	-	-	-	-	-
LAP099d	LAP0099	2020	End	71	71	74	-	-	-	-	-	-	-
LAP100b	LAP0100	2020	End	99	102	102	-	-	-	-	-	-	-
LAP100c	LAP0100	2020	End	120	121	122	-	-	-	-	-	-	-
LAP100d	LAP0100	2020	End	102	111	111	-	-	-	-	-	-	-
LAP101b	LAP0101	2020	End	89	89	89	-	-	-	-	-	-	-
LAP101c	LAP0101	2020	End	81	89	89	-	-	-	-	-	-	-
LAP101d	LAP0101	2020	End	89	89	89	-	-	-	-	-	-	-
LAP102c	LAP0102	2020	End	89	89	92	-	-	-	-	-	-	-
LAP102d	LAP0102	2020	End	97	97	99	-	-	-	-	-	-	-
LAP103a	LAP0103	2020	End	97	97	99	-	-	-	-	-	-	-
LAP104b	LAP0104	2020	End	92	95	95	-	-	-	-	-	-	-
LAP104d	LAP0104	2020	End	95	95	99	-	-	-	-	-	-	-
LAP105a	LAP0105	2020	End	89	89	89	-	-	-	-	-	-	-
LAP105d	LAP0105	2020	End	76	78	89	-	-	-	-	-	-	-
LAP106a	LAP0106	2020	End	99	102	102	-	-	-	-	-	-	-
LAP106d	LAP0106	2020	End	102	105	105	-	-	-	-	-	-	-
LAP107b	LAP0107	2020	End	78	81	81	-	-	-	-	-	-	-
LAP107c	LAP0107	2020	End	97	99	99	-	-	-	-	-	-	-
LAP107d	LAP0107	2020	End	95	95	95	-	-	-	-	-	-	-
LAP108a	LAP0108	2020	End	111	111	111	-	-	-	-	-	-	-
LAP108d	LAP0108	2020	End	120	120	120	-	-	-	-	-	-	-
LAP109d	LAP0109	2020	End	85	89	89	-	-	-	-	-	-	-
LAP110a	LAP0110	2020	End	76	76	81	-	-	-	-	-	-	-
LAP110b	LAP0110	2020	End	81	81	83	-	-	-	-	-	-	-
LAP110d	LAP0110	2020	End	78	78	81	-	-	-	-	-	-	-
LAP111c	LAP0111	2020	End	67	67	67	-	-	-	-	-	-	-
LAP111d	LAP0111	2020	End	67	67	67	-	-	-	-	-	-	-
LAP112d	LAP0112	2020	End	71	71	74	-	-	-	-	-	-	-
LAP113b	LAP0113	2020	End	64	66	68	-	-	-	-	-	-	-
LAP113c	LAP0113	2020	End	68	68	68	-	-	-	-	-	-	-
LAP115b	LAP0115	2020	End	71	71	73	-	-	-	-	-	-	-
LAP115c	LAP0115	2020	End	83	89	102	-	-	-	-	-	-	-
LAP117b	LAP0117	2020	End	120	120	123	-	-	-	-	-	-	-
LAP117d	LAP0117	2020	End	129	129	129	-	-	-	-	-	-	-
LAP118b	LAP0118	2020	End	129	129	129	-	-	-	-	-	-	-
LAP118c	LAP0118	2020	End	129	129	129	-	-	-	-	-	-	-
LAP119c	LAP0119	2020	End	129	129	129	-	-	-	-	-	-	-
LAP119d	LAP0119	2020	End	129	129	129	-	-	-	-	-	-	-
LAP123a	LAP0123	2020	End	90	90	89	-	-	-	-	-	-	-
LAP123d	LAP0123	2020	End	92	95	97	-	-	-	-	-	-	-
LAP124b	LAP0124	2020	End	92	92	92	-	-	-	-	-	-	-
LAP126a	LAP0126	2020	End	99	99	99	-	-	-	-	-	-	-
LAP126d	LAP0126	2020	End	97	99	99	-	-	-	-	-	-	-
218	95254	2020	Start	50	60	60	62	64	64	-	-	-	-
275	95026	2020	Start	51	69	69	74	-	-	-	-	-	-
279	95031	2020	Start	78	78	81	83	-	-	-	-	-	-
282	95045	2020	Start	81	83	89	-	-	-	-	-	-	-
284	95051	2020	Start	60	62	62	67	69	69	69	74	76	78
286	95053	2020	Start	71	71	71	74	74	76	76	76	76	-
295	95082	2020	Start	59	62	62	64	64	64	64	64	69	69
330	95180	2020	Start	57	64	61	-	-	-	-	-	-	-
353	95209	2020	Start	53	56	62	62	64	67	69	69	69	71
361	95228	2020	Start	81	89	89	-	-	-	-	-	-	-
362	95229	2020	Start	53	55	64	64	67	67	69	69	-	-
365	95235	2020	Start	59	59	59	-	-	-	-	-	-	-
397	95457	2020	Start	53	53	53	-	-	-	-	-	-	-
403	95508	2020	Start	43	53	55	55	55	55	56	56	57	57
404	95509	2020	Start	43	44	47	50	50	50	50	53	53	53
405	95511	2020	Start	48	53	53	53	53	53	55	55	55	56
406	95514	2020	Start	43	53	55	57	60	64	64	64	64	-
407	95531	2020	Start	50	50	51	53	53	55	57	57	57	57
408	95611	2020	Start	58	58	60	60	60	62	62	62	-	-
409	95632	2020	Start	55	55	59	59	60	60	64	67	67	69
410	95673	2020	Start	55	62	71	76	76	76	76	-	-	-
411	95018	2020	Start	53	53	53	60	62	62	62	67	67	67
413	95100	2020	Start	48	50	53	53	53	55	55	55	55	60
414	95128	2020	Start	62	62	67	67	69	69	76	-	-	-
415	95161	2020	Start	53	53	53	53	53	52	52	52	55	59
416	95194	2020	Start	53	53	55	60	60	60	62	62	62	69
417	95265	2020	Start	71	74	76	76	78	83	-	-	-	-
418	95410	2020	Start	60	60	67	67	67	69	69	69	-	-
419	95411	2020	Start	60	60	62	62	62	64	64	67	67	-
420	95438	2020	Start	48	51	55	59	62	62	64	67	67	67
421	95444	2020	Start	54	54	57	60	60	60	60	62	62	62
422	95601	2020	Start	74	76	81	83	83	-	-	-	-	-
423	95607	2020	Start	62	62	67	67	67	67	74	78	88	-
424	95631	2020	Start	59	59	62	62	62	62	62	62	62	62
425	95004	2020	Start	53	60	60	62	62	67	71	-	-	-
426	95060	2020	Start	53	59	60	60	60	62	64	67	67	67
427	95062	2020	Start	48	53	60	64	64	67	67	74	74	-
428	95239	2020	Start	67	78	72	-	-	-	-	-	-	-
429	95405	2020	Start	43	50	53	55	-	-	-	-	-	-
430	95418	2020	Start	53	51	51	53	52	52	52	-	-	-
431	95430	2020	Start	53	53	52	51	52	52	53	55	57	60
432	95445	2020	Start	53	53	53	55	55	55	55	55	57	57
433	95449	2020	Start	58	58	58	60	60	-	-	-	-	-
434	95453	2020	Start	53	53	53	53	53	56	57	57	57	60
435	95454	2020	Start	51	51	51	51	52	52	53	53	53	53
436	95472	2020	Start	64	67	71	-	-	-	-	-	-	-
437	95452	2020	Start	53	53	53	53	55	56	57	61	62	-
438	95471	2020	Start	56	60	60	60	60	60	60	60	62	62
439	95024	2020	Start	64	64	64	67	71	71	71	71	71	71
440	95093	2020	Start	54	55	57	57	60	60	60	60	62	62
D	95519	2020	Start	77	78	78	78	78	78	78	79	79	80
K	95413	2020	Start	55	55	55	55	55	55	55	56	56	56
LAP001b	LAP0001	2020	Start	74	74	76	-	-	-	-	-	-	-
LAP001d	LAP0001	2020	Start	81	81	84	-	-	-	-	-	-	-
LAP002a	LAP0002	2020	Start	86	89	89	-	-	-	-	-	-	-
LAP002c	LAP0002	2020	Start	105	105	109	-	-	-	-	-	-	-
LAP002d	LAP0002	2020	Start	95	95	97	-	-	-	-	-	-	-
LAP003a	LAP0003	2020	Start	92	92	95	-	-	-	-	-	-	-
LAP003b	LAP0003	2020	Start	86	86	86	-	-	-	-	-	-	-
LAP003d	LAP0003	2020	Start	89	89	89	-	-	-	-	-	-	-
LAP004b	LAP0004	2020	Start	97	97	113	-	-	-	-	-	-	-
LAP004c	LAP0004	2020	Start	104	105	106	-	-	-	-	-	-	-
LAP005b	LAP0005	2020	Start	92	92	92	-	-	-	-	-	-	-
LAP005c	LAP0005	2020	Start	89	89	89	-	-	-	-	-	-	-
LAP005d	LAP0005	2020	Start	105	116	118	-	-	-	-	-	-	-
LAP006b	LAP0006	2020	Start	102	102	105	-	-	-	-	-	-	-
LAP006c	LAP0006	2020	Start	81	81	89	-	-	-	-	-	-	-
LAP006d	LAP0006	2020	Start	88	88	89	-	-	-	-	-	-	-
LAP007c	LAP0007	2020	Start	52	52	52	-	-	-	-	-	-	-
LAP007d	LAP0007	2020	Start	102	102	102	-	-	-	-	-	-	-
LAP008b	LAP0008	2020	Start	86	86	86	-	-	-	-	-	-	-
LAP008c	LAP0008	2020	Start	89	95	97	-	-	-	-	-	-	-
LAP008d	LAP0008	2020	Start	95	99	102	-	-	-	-	-	-	-
LAP009a	LAP0009	2020	Start	92	92	93	-	-	-	-	-	-	-
LAP009b	LAP0009	2020	Start	91	95	97	-	-	-	-	-	-	-
LAP009c	LAP0009	2020	Start	89	89	89	-	-	-	-	-	-	-
LAP010a	LAP0010	2020	Start	109	116	116	-	-	-	-	-	-	-
LAP010d	LAP0010	2020	Start	92	95	102	-	-	-	-	-	-	-
LAP011b	LAP0011	2020	Start	84	84	86	-	-	-	-	-	-	-
LAP011c	LAP0011	2020	Start	69	69	74	-	-	-	-	-	-	-
LAP011d	LAP0011	2020	Start	86	86	86	-	-	-	-	-	-	-
LAP012a	LAP0012	2020	Start	86	86	86	-	-	-	-	-	-	-
LAP012b	LAP0012	2020	Start	77	81	83	-	-	-	-	-	-	-
LAP012d	LAP0012	2020	Start	81	81	82	-	-	-	-	-	-	-
LAP013b	LAP0013	2020	Start	71	75	77	-	-	-	-	-	-	-
LAP013c	LAP0013	2020	Start	81	86	86	-	-	-	-	-	-	-
LAP013d	LAP0013	2020	Start	81	86	86	-	-	-	-	-	-	-
LAP014b	LAP0014	2020	Start	86	86	88	-	-	-	-	-	-	-
LAP014c	LAP0014	2020	Start	95	95	95	-	-	-	-	-	-	-
LAP014d	LAP0014	2020	Start	86	86	86	-	-	-	-	-	-	-
LAP015a	LAP0015	2020	Start	86	86	86	-	-	-	-	-	-	-
LAP015b	LAP0015	2020	Start	88	89	92	-	-	-	-	-	-	-
LAP015c	LAP0015	2020	Start	89	89	89	-	-	-	-	-	-	-
LAP016d	LAP0016	2020	Start	78	84	81	-	-	-	-	-	-	-
LAP017c	LAP0017	2020	Start	86	86	86	-	-	-	-	-	-	-
LAP017d	LAP0017	2020	Start	93	91	90	-	-	-	-	-	-	-
LAP018b	LAP0018	2020	Start	83	83	86	-	-	-	-	-	-	-
LAP018c	LAP0018	2020	Start	74	78	88	-	-	-	-	-	-	-
LAP018d	LAP0018	2020	Start	81	81	83	-	-	-	-	-	-	-
LAP019b	LAP0019	2020	Start	84	84	84	-	-	-	-	-	-	-
LAP019c	LAP0019	2020	Start	86	86	88	-	-	-	-	-	-	-
LAP019d	LAP0019	2020	Start	95	99	102	-	-	-	-	-	-	-
LAP020a	LAP0020	2020	Start	43	51	67	-	-	-	-	-	-	-
LAP020b	LAP0020	2020	Start	50	50	55	-	-	-	-	-	-	-
LAP020c	LAP0020	2020	Start	60	62	78	-	-	-	-	-	-	-
LAP021a	LAP0021	2020	Start	44	44	46	-	-	-	-	-	-	-
LAP021b	LAP0021	2020	Start	50	50	50	-	-	-	-	-	-	-
LAP021d	LAP0021	2020	Start	46	47	48	-	-	-	-	-	-	-
LAP022b	LAP0022	2020	Start	48	50	51	-	-	-	-	-	-	-
LAP022e	LAP0022	2020	Start	53	53	53	-	-	-	-	-	-	-
LAP023a	LAP0023	2020	Start	54	58	63	-	-	-	-	-	-	-
LAP023b	LAP0023	2020	Start	43	44	44	-	-	-	-	-	-	-
LAP023d	LAP0023	2020	Start	44	44	44	-	-	-	-	-	-	-
LAP024b	LAP0024	2020	Start	47	47	47	-	-	-	-	-	-	-
LAP024c	LAP0024	2020	Start	43	43	44	-	-	-	-	-	-	-
LAP025a	LAP0025	2020	Start	43	43	44	-	-	-	-	-	-	-
LAP026c	LAP0026	2020	Start	41	42	41	-	-	-	-	-	-	-
LAP026d	LAP0026	2020	Start	43	44	44	-	-	-	-	-	-	-
LAP027a	LAP0027	2020	Start	66	67	71	-	-	-	-	-	-	-
LAP027b	LAP0027	2020	Start	67	67	71	-	-	-	-	-	-	-
LAP027d	LAP0027	2020	Start	69	71	71	-	-	-	-	-	-	-
LAP028b	LAP0028	2020	Start	63	71	72	-	-	-	-	-	-	-
LAP028d	LAP0028	2020	Start	78	78	79	-	-	-	-	-	-	-
LAP029b	LAP0029	2020	Start	53	54	54	-	-	-	-	-	-	-
LAP030a	LAP0030	2020	Start	53	54	57	-	-	-	-	-	-	-
LAP030b	LAP0030	2020	Start	51	52	52	-	-	-	-	-	-	-
LAP031a	LAP0031	2020	Start	76	78	78	-	-	-	-	-	-	-
LAP031b	LAP0031	2020	Start	79	80	80	-	-	-	-	-	-	-
LAP031d	LAP0031	2020	Start	71	71	75	-	-	-	-	-	-	-
LAP032d	LAP0032	2020	Start	76	78	81	-	-	-	-	-	-	-
LAP032e	LAP0032	2020	Start	74	75	78	-	-	-	-	-	-	-
LAP033a	LAP0033	2020	Start	74	78	79	-	-	-	-	-	-	-
LAP033b	LAP0033	2020	Start	67	78	81	-	-	-	-	-	-	-
LAP033c	LAP0033	2020	Start	60	63	72	-	-	-	-	-	-	-
LAP034b	LAP0034	2020	Start	74	81	86	-	-	-	-	-	-	-
LAP034c	LAP0034	2020	Start	86	86	86	-	-	-	-	-	-	-
LAP034d	LAP0034	2020	Start	62	69	69	-	-	-	-	-	-	-
LAP035c	LAP0035	2020	Start	78	78	78	-	-	-	-	-	-	-
LAP035d	LAP0035	2020	Start	72	72	74	-	-	-	-	-	-	-
LAP036a	LAP0036	2020	Start	81	81	83	-	-	-	-	-	-	-
LAP036c	LAP0036	2020	Start	81	81	86	-	-	-	-	-	-	-
LAP037b	LAP0037	2020	Start	78	81	81	-	-	-	-	-	-	-
LAP037c	LAP0037	2020	Start	74	76	76	-	-	-	-	-	-	-
LAP037d	LAP0037	2020	Start	77	79	84	-	-	-	-	-	-	-
LAP038a	LAP0038	2020	Start	60	61	61	-	-	-	-	-	-	-
LAP038b	LAP0038	2020	Start	59	63	67	-	-	-	-	-	-	-
LAP038c	LAP0038	2020	Start	63	67	67	-	-	-	-	-	-	-
LAP039a	LAP0039	2020	Start	63	63	63	-	-	-	-	-	-	-
LAP039b	LAP0039	2020	Start	56	62	64	-	-	-	-	-	-	-
LAP039d	LAP0039	2020	Start	70	70	69	-	-	-	-	-	-	-
LAP040a	LAP0040	2020	Start	64	67	78	-	-	-	-	-	-	-
LAP040c	LAP0040	2020	Start	81	81	81	-	-	-	-	-	-	-
LAP040d	LAP0040	2020	Start	78	81	81	-	-	-	-	-	-	-
LAP041b	LAP0041	2020	Start	64	69	70	-	-	-	-	-	-	-
LAP041c	LAP0041	2020	Start	74	76	81	-	-	-	-	-	-	-
LAP042a	LAP0042	2020	Start	64	67	67	-	-	-	-	-	-	-
LAP042b	LAP0042	2020	Start	61	64	68	-	-	-	-	-	-	-
LAP042d	LAP0042	2020	Start	71	71	71	-	-	-	-	-	-	-
LAP043a	LAP0043	2020	Start	79	81	81	-	-	-	-	-	-	-
LAP043b	LAP0043	2020	Start	76	80	80	-	-	-	-	-	-	-
LAP043c	LAP0043	2020	Start	60	66	66	-	-	-	-	-	-	-
LAP044a	LAP0044	2020	Start	64	66	67	-	-	-	-	-	-	-
LAP044b	LAP0044	2020	Start	75	75	78	-	-	-	-	-	-	-
LAP044c	LAP0044	2020	Start	53	62	74	-	-	-	-	-	-	-
LAP045b	LAP0045	2020	Start	69	69	70	-	-	-	-	-	-	-
LAP045c	LAP0045	2020	Start	69	69	69	-	-	-	-	-	-	-
LAP045d	LAP0045	2020	Start	70	71	74	-	-	-	-	-	-	-
LAP046a	LAP0046	2020	Start	62	64	69	-	-	-	-	-	-	-
LAP046b	LAP0046	2020	Start	64	64	66	-	-	-	-	-	-	-
LAP046d	LAP0046	2020	Start	76	76	81	-	-	-	-	-	-	-
LAP047b	LAP0047	2020	Start	79	81	81	-	-	-	-	-	-	-
LAP047d	LAP0047	2020	Start	81	81	83	-	-	-	-	-	-	-
LAP048b	LAP0048	2020	Start	86	86	86	-	-	-	-	-	-	-
LAP048c	LAP0048	2020	Start	74	76	77	-	-	-	-	-	-	-
LAP048d	LAP0048	2020	Start	81	83	85	-	-	-	-	-	-	-
LAP049b	LAP0049	2020	Start	53	56	71	-	-	-	-	-	-	-
LAP049c	LAP0049	2020	Start	78	78	78	-	-	-	-	-	-	-
LAP049d	LAP0049	2020	Start	64	71	74	-	-	-	-	-	-	-
LAP050a	LAP0050	2020	Start	71	71	71	-	-	-	-	-	-	-
LAP050b	LAP0050	2020	Start	64	65	67	-	-	-	-	-	-	-
LAP050c	LAP0050	2020	Start	47	50	58	-	-	-	-	-	-	-
LAP051a	LAP0051	2020	Start	71	71	76	-	-	-	-	-	-	-
LAP051b	LAP0051	2020	Start	68	71	74	-	-	-	-	-	-	-
LAP051c	LAP0051	2020	Start	70	76	78	-	-	-	-	-	-	-
LAP052a	LAP0052	2020	Start	71	74	74	-	-	-	-	-	-	-
LAP052b	LAP0052	2020	Start	60	61	64	-	-	-	-	-	-	-
LAP052c	LAP0052	2020	Start	53	53	66	-	-	-	-	-	-	-
LAP053b	LAP0053	2020	Start	63	64	70	-	-	-	-	-	-	-
LAP053c	LAP0053	2020	Start	69	71	71	-	-	-	-	-	-	-
LAP053d	LAP0053	2020	Start	64	71	71	-	-	-	-	-	-	-
LAP054a	LAP0054	2020	Start	64	71	76	-	-	-	-	-	-	-
LAP054b	LAP0054	2020	Start	53	53	58	-	-	-	-	-	-	-
LAP054c	LAP0054	2020	Start	62	64	71	-	-	-	-	-	-	-
LAP055a	LAP0055	2020	Start	59	62	70	-	-	-	-	-	-	-
LAP055b	LAP0055	2020	Start	69	71	77	-	-	-	-	-	-	-
LAP055d	LAP0055	2020	Start	66	69	74	-	-	-	-	-	-	-
LAP056a	LAP0056	2020	Start	60	60	60	-	-	-	-	-	-	-
LAP056b	LAP0056	2020	Start	63	71	78	-	-	-	-	-	-	-
LAP056c	LAP0056	2020	Start	60	62	64	-	-	-	-	-	-	-
LAP057a	LAP0057	2020	Start	81	81	81	-	-	-	-	-	-	-
LAP057c	LAP0057	2020	Start	71	71	71	-	-	-	-	-	-	-
LAP057d	LAP0057	2020	Start	85	85	92	-	-	-	-	-	-	-
LAP058c	LAP0058	2020	Start	71	71	71	-	-	-	-	-	-	-
LAP058d	LAP0058	2020	Start	81	81	85	-	-	-	-	-	-	-
LAP059a	LAP0059	2020	Start	65	71	71	-	-	-	-	-	-	-
LAP059b	LAP0059	2020	Start	81	81	81	-	-	-	-	-	-	-
LAP059d	LAP0059	2020	Start	88	89	89	-	-	-	-	-	-	-
LAP062a	LAP0062	2020	Start	86	86	86	-	-	-	-	-	-	-
LAP062d	LAP0062	2020	Start	85	86	86	-	-	-	-	-	-	-
LAP067a	LAP0067	2020	Start	43	43	43	-	-	-	-	-	-	-
LAP067c	LAP0067	2020	Start	43	43	43	-	-	-	-	-	-	-
LAP067d	LAP0067	2020	Start	43	43	43	-	-	-	-	-	-	-
LAP072b	LAP0072	2020	Start	53	53	53	-	-	-	-	-	-	-
LAP072c	LAP0072	2020	Start	53	53	53	-	-	-	-	-	-	-
LAP072d	LAP0072	2020	Start	54	57	55	-	-	-	-	-	-	-
LAP074b	LAP0074	2020	Start	41	41	42	-	-	-	-	-	-	-
LAP074c	LAP0074	2020	Start	43	55	55	-	-	-	-	-	-	-
LAP074d	LAP0074	2020	Start	51	53	53	-	-	-	-	-	-	-
LAP083a	LAP0083	2020	Start	57	57	62	-	-	-	-	-	-	-
LAP083c	LAP0083	2020	Start	53	53	57	-	-	-	-	-	-	-
LAP083d	LAP0083	2020	Start	57	59	59	-	-	-	-	-	-	-
LAP084c	LAP0084	2020	Start	81	81	81	-	-	-	-	-	-	-
LAP084d	LAP0084	2020	Start	81	81	81	-	-	-	-	-	-	-
LAP085a	LAP0085	2020	Start	64	64	64	-	-	-	-	-	-	-
LAP085c	LAP0085	2020	Start	61	62	62	-	-	-	-	-	-	-
LAP085d	LAP0085	2020	Start	64	66	66	-	-	-	-	-	-	-
LAP086a	LAP0086	2020	Start	58	58	59	-	-	-	-	-	-	-
LAP086c	LAP0086	2020	Start	53	54	57	-	-	-	-	-	-	-
LAP086d	LAP0086	2020	Start	48	53	54	-	-	-	-	-	-	-
LAP087a	LAP0087	2020	Start	57	58	58	-	-	-	-	-	-	-
LAP087c	LAP0087	2020	Start	57	57	60	-	-	-	-	-	-	-
LAP087d	LAP0087	2020	Start	57	60	60	-	-	-	-	-	-	-
LAP088a	LAP0088	2020	Start	71	74	74	-	-	-	-	-	-	-
LAP091a	LAP0091	2020	Start	57	57	68	-	-	-	-	-	-	-
LAP091b	LAP0091	2020	Start	60	60	65	-	-	-	-	-	-	-
LAP091d	LAP0091	2020	Start	59	59	60	-	-	-	-	-	-	-
LAP092d	LAP0092	2020	Start	62	64	64	-	-	-	-	-	-	-
LAP093b	LAP0093	2020	Start	63	68	69	-	-	-	-	-	-	-
LAP093c	LAP0093	2020	Start	60	60	60	-	-	-	-	-	-	-
LAP093d	LAP0093	2020	Start	58	58	59	-	-	-	-	-	-	-
LAP094b	LAP0094	2020	Start	74	74	81	-	-	-	-	-	-	-
LAP094c	LAP0094	2020	Start	69	71	71	-	-	-	-	-	-	-
LAP094d	LAP0094	2020	Start	60	60	60	-	-	-	-	-	-	-
LAP095a	LAP0095	2020	Start	64	67	68	-	-	-	-	-	-	-
LAP095b	LAP0095	2020	Start	61	61	61	-	-	-	-	-	-	-
LAP095d	LAP0095	2020	Start	59	58	74	-	-	-	-	-	-	-
LAP096a	LAP0096	2020	Start	53	54	60	-	-	-	-	-	-	-
LAP096b	LAP0096	2020	Start	54	54	57	-	-	-	-	-	-	-
LAP096d	LAP0096	2020	Start	54	57	58	-	-	-	-	-	-	-
LAP097a	LAP0097	2020	Start	60	67	71	-	-	-	-	-	-	-
LAP097b	LAP0097	2020	Start	78	81	86	-	-	-	-	-	-	-
LAP097c	LAP0097	2020	Start	60	71	71	-	-	-	-	-	-	-
LAP098a	LAP0098	2020	Start	78	81	86	-	-	-	-	-	-	-
LAP098c	LAP0098	2020	Start	60	67	71	-	-	-	-	-	-	-
LAP098d	LAP0098	2020	Start	78	78	81	-	-	-	-	-	-	-
LAP099a	LAP0099	2020	Start	63	64	69	-	-	-	-	-	-	-
LAP099b	LAP0099	2020	Start	46	48	51	-	-	-	-	-	-	-
LAP099d	LAP0099	2020	Start	53	55	57	-	-	-	-	-	-	-
LAP100b	LAP0100	2020	Start	92	92	95	-	-	-	-	-	-	-
LAP100c	LAP0100	2020	Start	116	118	119	-	-	-	-	-	-	-
LAP100d	LAP0100	2020	Start	95	102	102	-	-	-	-	-	-	-
LAP101b	LAP0101	2020	Start	78	78	78	-	-	-	-	-	-	-
LAP101c	LAP0101	2020	Start	67	76	78	-	-	-	-	-	-	-
LAP101d	LAP0101	2020	Start	81	84	83	-	-	-	-	-	-	-
LAP102c	LAP0102	2020	Start	81	81	83	-	-	-	-	-	-	-
LAP102d	LAP0102	2020	Start	87	87	92	-	-	-	-	-	-	-
LAP103a	LAP0103	2020	Start	87	87	87	-	-	-	-	-	-	-
LAP104b	LAP0104	2020	Start	86	86	86	-	-	-	-	-	-	-
LAP104d	LAP0104	2020	Start	87	87	89	-	-	-	-	-	-	-
LAP105a	LAP0105	2020	Start	78	81	81	-	-	-	-	-	-	-
LAP105d	LAP0105	2020	Start	60	66	76	-	-	-	-	-	-	-
LAP106a	LAP0106	2020	Start	89	92	92	-	-	-	-	-	-	-
LAP106d	LAP0106	2020	Start	92	95	95	-	-	-	-	-	-	-
LAP107b	LAP0107	2020	Start	67	71	71	-	-	-	-	-	-	-
LAP107c	LAP0107	2020	Start	87	89	91	-	-	-	-	-	-	-
LAP107d	LAP0107	2020	Start	87	87	87	-	-	-	-	-	-	-
LAP108a	LAP0108	2020	Start	102	102	112	-	-	-	-	-	-	-
LAP108d	LAP0108	2020	Start	116	116	116	-	-	-	-	-	-	-
LAP109d	LAP0109	2020	Start	71	71	71	-	-	-	-	-	-	-
LAP110a	LAP0110	2020	Start	66	67	71	-	-	-	-	-	-	-
LAP110b	LAP0110	2020	Start	71	71	71	-	-	-	-	-	-	-
LAP110d	LAP0110	2020	Start	64	64	69	-	-	-	-	-	-	-
LAP111c	LAP0111	2020	Start	54	55	55	-	-	-	-	-	-	-
LAP111d	LAP0111	2020	Start	54	54	57	-	-	-	-	-	-	-
LAP112d	LAP0112	2020	Start	60	60	64	-	-	-	-	-	-	-
LAP113b	LAP0113	2020	Start	52	54	57	-	-	-	-	-	-	-
LAP113c	LAP0113	2020	Start	57	57	57	-	-	-	-	-	-	-
LAP115b	LAP0115	2020	Start	59	59	60	-	-	-	-	-	-	-
LAP115c	LAP0115	2020	Start	70	76	94	-	-	-	-	-	-	-
LAP117b	LAP0117	2020	Start	113	116	120	-	-	-	-	-	-	-
LAP117d	LAP0117	2020	Start	117	120	123	-	-	-	-	-	-	-
LAP118b	LAP0118	2020	Start	123	126	126	-	-	-	-	-	-	-
LAP118c	LAP0118	2020	Start	126	126	129	-	-	-	-	-	-	-
LAP119c	LAP0119	2020	Start	111	120	123	-	-	-	-	-	-	-
LAP119d	LAP0119	2020	Start	120	123	123	-	-	-	-	-	-	-
LAP123a	LAP0123	2020	Start	79	81	81	-	-	-	-	-	-	-
LAP123d	LAP0123	2020	Start	87	87	87	-	-	-	-	-	-	-
LAP124b	LAP0124	2020	Start	85	85	87	-	-	-	-	-	-	-
LAP126a	LAP0126	2020	Start	89	89	89	-	-	-	-	-	-	-
LAP126d	LAP0126	2020	Start	89	89	89	-	-	-	-	-	-	-
218	95254	2021	Bud	37	37	37	37	37	40	-	-	-	-
275	95026	2021	Bud	35	35	35	40	40	40	-	-	-	-
279	95031	2021	Bud	63	63	63	-	-	-	-	-	-	-
282	95045	2021	Bud	53	56	61	63	-	-	-	-	-	-
284	95051	2021	Bud	40	42	47	47	47	47	-	-	-	-
286	95053	2021	Bud	56	56	61	61	-	-	-	-	-	-
295	95082	2021	Bud	44	44	44	47	49	-	-	-	-	-
330	95180	2021	Bud	47	47	47	47	47	47	-	-	-	-
353	95209	2021	Bud	42	42	42	42	42	-	-	-	-	-
361	95228	2021	Bud	75	75	75	-	-	-	-	-	-	-
362	95229	2021	Bud	37	40	40	40	40	42	-	-	-	-
365	95235	2021	Bud	42	42	42	-	-	-	-	-	-	-
397	95457	2021	Bud	40	46	51	-	-	-	-	-	-	-
403	95508	2021	Bud	37	40	40	42	42	-	-	-	-	-
404	95509	2021	Bud	35	35	37	40	-	-	-	-	-	-
405	95511	2021	Bud	33	35	35	35	35	35	-	-	-	-
406	95514	2021	Bud	35	40	40	40	-	-	-	-	-	-
407	95531	2021	Bud	35	35	35	37	37	40	-	-	-	-
408	95611	2021	Bud	37	40	40	42	42	42	-	-	-	-
409	95632	2021	Bud	35	35	35	40	42	44	-	-	-	-
410	95673	2021	Bud	40	42	63	63	-	-	-	-	-	-
411	95018	2021	Bud	37	37	37	40	40	42	-	-	-	-
413	95100	2021	Bud	37	42	42	42	44	-	-	-	-	-
414	95128	2021	Bud	42	42	44	44	44	47	-	-	-	-
415	95161	2021	Bud	37	37	40	40	40	42	-	-	-	-
416	95194	2021	Bud	40	40	40	42	42	42	-	-	-	-
417	95265	2021	Bud	56	56	58	58	-	-	-	-	-	-
418	95410	2021	Bud	42	42	42	51	-	-	-	-	-	-
419	95411	2021	Bud	42	42	42	44	44	47	-	-	-	-
420	95438	2021	Bud	40	40	40	42	42	-	-	-	-	-
421	95444	2021	Bud	40	40	42	42	42	42	-	-	-	-
422	95601	2021	Bud	56	57	58	-	-	-	-	-	-	-
423	95607	2021	Bud	42	42	42	44	47	47	-	-	-	-
424	95631	2021	Bud	40	40	40	40	40	40	-	-	-	-
425	95004	2021	Bud	40	40	40	42	49	51	-	-	-	-
426	95060	2021	Bud	42	47	47	47	49	51	-	-	-	-
427	95062	2021	Bud	42	44	44	44	44	-	-	-	-	-
428	95239	2021	Bud	58	59	60	-	-	-	-	-	-	-
429	95405	2021	Bud	49	50	50	-	-	-	-	-	-	-
430	95418	2021	Bud	35	35	37	37	37	37	-	-	-	-
431	95430	2021	Bud	35	37	37	37	37	40	-	-	-	-
432	95445	2021	Bud	35	35	35	35	37	40	-	-	-	-
433	95449	2021	Bud	40	40	40	-	-	-	-	-	-	-
434	95453	2021	Bud	40	40	42	42	-	-	-	-	-	-
435	95454	2021	Bud	35	35	35	37	40	-	-	-	-	-
436	95472	2021	Bud	61	61	61	-	-	-	-	-	-	-
437	95452	2021	Bud	37	40	40	44	-	-	-	-	-	-
438	95471	2021	Bud	40	40	40	42	42	42	-	-	-	-
439	95024	2021	Bud	37	40	42	42	42	42	-	-	-	-
440	95093	2021	Bud	35	37	37	40	40	40	-	-	-	-
D	95519	2021	Bud	61	63	63	68	-	-	-	-	-	-
K	95413	2021	Bud	37	37	37	37	37	37	-	-	-	-
LAP001b	LAP0001	2021	Bud	56	56	56	56	61	63	-	-	-	-
LAP001d	LAP0001	2021	Bud	64	64	65	68	65	68	-	-	-	-
LAP002a	LAP0002	2021	Bud	75	77	79	-	-	-	-	-	-	-
LAP002c	LAP0002	2021	Bud	84	84	84	-	-	-	-	-	-	-
LAP002d	LAP0002	2021	Bud	82	82	83	-	-	-	-	-	-	-
LAP003a	LAP0003	2021	Bud	82	82	82	84	84	-	-	-	-	-
LAP003b	LAP0003	2021	Bud	65	65	65	-	-	-	-	-	-	-
LAP003d	LAP0003	2021	Bud	63	63	64	-	-	-	-	-	-	-
LAP004b	LAP0004	2021	Bud	89	89	93	-	-	-	-	-	-	-
LAP004c	LAP0004	2021	Bud	87	88	89	-	-	-	-	-	-	-
LAP005b	LAP0005	2021	Bud	75	76	77	-	-	-	-	-	-	-
LAP005c	LAP0005	2021	Bud	82	85	89	-	-	-	-	-	-	-
LAP005d	LAP0005	2021	Bud	96	98	106	-	-	-	-	-	-	-
LAP006b	LAP0006	2021	Bud	84	89	89	-	-	-	-	-	-	-
LAP006c	LAP0006	2021	Bud	61	61	63	65	65	65	-	-	-	-
LAP006d	LAP0006	2021	Bud	68	72	75	-	-	-	-	-	-	-
LAP007c	LAP0007	2021	Bud	41	41	41	41	41	41	-	-	-	-
LAP007d	LAP0007	2021	Bud	91	91	91	-	-	-	-	-	-	-
LAP008b	LAP0008	2021	Bud	68	68	68	68	77	-	-	-	-	-
LAP008c	LAP0008	2021	Bud	84	84	84	-	-	-	-	-	-	-
LAP008d	LAP0008	2021	Bud	75	77	77	-	-	-	-	-	-	-
LAP009a	LAP0009	2021	Bud	77	77	79	-	-	-	-	-	-	-
LAP009b	LAP0009	2021	Bud	70	70	77	-	-	-	-	-	-	-
LAP009c	LAP0009	2021	Bud	70	72	72	-	-	-	-	-	-	-
LAP010a	LAP0010	2021	Bud	93	96	96	98	98	-	-	-	-	-
LAP010d	LAP0010	2021	Bud	82	86	98	-	-	-	-	-	-	-
LAP011b	LAP0011	2021	Bud	63	63	65	-	-	-	-	-	-	-
LAP011c	LAP0011	2021	Bud	51	53	53	53	53	56	-	-	-	-
LAP011d	LAP0011	2021	Bud	68	70	72	72	-	-	-	-	-	-
LAP012a	LAP0012	2021	Bud	70	70	70	-	-	-	-	-	-	-
LAP012b	LAP0012	2021	Bud	56	56	58	58	61	63	-	-	-	-
LAP012d	LAP0012	2021	Bud	61	61	61	61	61	61	-	-	-	-
LAP013b	LAP0013	2021	Bud	56	56	56	56	56	-	-	-	-	-
LAP013c	LAP0013	2021	Bud	61	63	91	-	-	-	-	-	-	-
LAP013d	LAP0013	2021	Bud	63	63	65	65	-	-	-	-	-	-
LAP014b	LAP0014	2021	Bud	68	68	68	-	-	-	-	-	-	-
LAP014c	LAP0014	2021	Bud	75	75	75	-	-	-	-	-	-	-
LAP014d	LAP0014	2021	Bud	65	69	69	-	-	-	-	-	-	-
LAP015a	LAP0015	2021	Bud	68	68	68	-	-	-	-	-	-	-
LAP015b	LAP0015	2021	Bud	72	75	75	-	-	-	-	-	-	-
LAP015c	LAP0015	2021	Bud	70	70	70	-	-	-	-	-	-	-
LAP016d	LAP0016	2021	Bud	61	61	61	-	-	-	-	-	-	-
LAP017c	LAP0017	2021	Bud	68	69	77	-	-	-	-	-	-	-
LAP017d	LAP0017	2021	Bud	69	69	73	-	-	-	-	-	-	-
LAP018b	LAP0018	2021	Bud	68	68	68	68	72	75	-	-	-	-
LAP018c	LAP0018	2021	Bud	56	61	61	61	61	61	-	-	-	-
LAP018d	LAP0018	2021	Bud	63	63	63	63	65	65	-	-	-	-
LAP019b	LAP0019	2021	Bud	61	61	61	63	65	-	-	-	-	-
LAP019c	LAP0019	2021	Bud	65	68	75	75	75	-	-	-	-	-
LAP019d	LAP0019	2021	Bud	72	75	77	77	79	-	-	-	-	-
LAP020a	LAP0020	2021	Bud	37	46	46	47	47	47	-	-	-	-
LAP020b	LAP0020	2021	Bud	35	40	40	40	40	40	-	-	-	-
LAP020c	LAP0020	2021	Bud	40	41	42	42	42	44	-	-	-	-
LAP021a	LAP0021	2021	Bud	34	34	34	-	-	-	-	-	-	-
LAP021b	LAP0021	2021	Bud	34	34	35	-	-	-	-	-	-	-
LAP021d	LAP0021	2021	Bud	35	35	35	35	35	37	-	-	-	-
LAP022b	LAP0022	2021	Bud	35	35	35	37	-	-	-	-	-	-
LAP022e	LAP0022	2021	Bud	41	41	41	41	44	44	-	-	-	-
LAP023a	LAP0023	2021	Bud	42	42	43	44	44	44	-	-	-	-
LAP023b	LAP0023	2021	Bud	35	35	37	37	37	-	-	-	-	-
LAP023d	LAP0023	2021	Bud	37	42	43	-	-	-	-	-	-	-
LAP024b	LAP0024	2021	Bud	37	37	37	37	37	-	-	-	-	-
LAP024c	LAP0024	2021	Bud	37	37	37	37	-	-	-	-	-	-
LAP025a	LAP0025	2021	Bud	35	37	40	40	-	-	-	-	-	-
LAP026c	LAP0026	2021	Bud	33	33	33	33	33	33	-	-	-	-
LAP026d	LAP0026	2021	Bud	35	35	35	-	-	-	-	-	-	-
LAP027a	LAP0027	2021	Bud	44	44	44	47	47	51	-	-	-	-
LAP027b	LAP0027	2021	Bud	44	44	47	47	47	49	-	-	-	-
LAP027d	LAP0027	2021	Bud	49	49	49	49	-	-	-	-	-	-
LAP028b	LAP0028	2021	Bud	44	44	49	53	56	56	-	-	-	-
LAP028d	LAP0028	2021	Bud	61	61	61	65	-	-	-	-	-	-
LAP029b	LAP0029	2021	Bud	44	44	44	-	-	-	-	-	-	-
LAP030a	LAP0030	2021	Bud	35	35	35	37	37	-	-	-	-	-
LAP030b	LAP0030	2021	Bud	37	37	37	37	37	37	-	-	-	-
LAP031a	LAP0031	2021	Bud	56	56	56	56	56	56	-	-	-	-
LAP031b	LAP0031	2021	Bud	57	57	57	61	61	61	-	-	-	-
LAP031d	LAP0031	2021	Bud	53	53	53	53	56	56	-	-	-	-
LAP032d	LAP0032	2021	Bud	56	56	56	56	56	56	-	-	-	-
LAP032e	LAP0032	2021	Bud	53	53	53	56	56	56	-	-	-	-
LAP033a	LAP0033	2021	Bud	56	56	56	56	58	58	-	-	-	-
LAP033b	LAP0033	2021	Bud	44	44	47	56	56	56	-	-	-	-
LAP033c	LAP0033	2021	Bud	37	40	40	44	44	-	-	-	-	-
LAP034b	LAP0034	2021	Bud	56	56	56	56	65	65	-	-	-	-
LAP034c	LAP0034	2021	Bud	64	64	64	65	65	65	-	-	-	-
LAP034d	LAP0034	2021	Bud	40	40	42	42	42	42	-	-	-	-
LAP035c	LAP0035	2021	Bud	56	61	61	61	61	61	-	-	-	-
LAP035d	LAP0035	2021	Bud	56	56	56	56	56	56	-	-	-	-
LAP036a	LAP0036	2021	Bud	65	65	68	68	-	-	-	-	-	-
LAP036c	LAP0036	2021	Bud	65	65	68	72	74	74	-	-	-	-
LAP037b	LAP0037	2021	Bud	65	65	65	65	67	67	-	-	-	-
LAP037c	LAP0037	2021	Bud	56	56	61	61	61	-	-	-	-	-
LAP037d	LAP0037	2021	Bud	61	61	63	63	63	63	-	-	-	-
LAP038a	LAP0038	2021	Bud	43	43	44	47	49	-	-	-	-	-
LAP038b	LAP0038	2021	Bud	47	47	47	-	-	-	-	-	-	-
LAP038c	LAP0038	2021	Bud	43	43	43	-	-	-	-	-	-	-
LAP039a	LAP0039	2021	Bud	43	43	43	47	47	47	-	-	-	-
LAP039b	LAP0039	2021	Bud	42	43	43	-	-	-	-	-	-	-
LAP039d	LAP0039	2021	Bud	58	61	61	-	-	-	-	-	-	-
LAP040a	LAP0040	2021	Bud	40	40	42	51	53	53	-	-	-	-
LAP040c	LAP0040	2021	Bud	61	61	61	61	63	64	-	-	-	-
LAP040d	LAP0040	2021	Bud	56	56	56	56	61	-	-	-	-	-
LAP041b	LAP0041	2021	Bud	47	47	49	-	-	-	-	-	-	-
LAP041c	LAP0041	2021	Bud	51	51	61	61	61	65	-	-	-	-
LAP042a	LAP0042	2021	Bud	49	49	49	49	49	52	-	-	-	-
LAP042b	LAP0042	2021	Bud	49	49	49	49	49	51	-	-	-	-
LAP042d	LAP0042	2021	Bud	49	49	51	56	56	56	-	-	-	-
LAP043a	LAP0043	2021	Bud	56	61	61	61	63	-	-	-	-	-
LAP043b	LAP0043	2021	Bud	61	61	61	61	61	-	-	-	-	-
LAP043c	LAP0043	2021	Bud	47	47	47	47	47	47	-	-	-	-
LAP044a	LAP0044	2021	Bud	47	47	47	-	-	-	-	-	-	-
LAP044b	LAP0044	2021	Bud	63	63	63	64	-	-	-	-	-	-
LAP044c	LAP0044	2021	Bud	37	42	44	-	-	-	-	-	-	-
LAP045b	LAP0045	2021	Bud	50	51	51	51	52	52	-	-	-	-
LAP045c	LAP0045	2021	Bud	46	49	49	49	51	51	-	-	-	-
LAP045d	LAP0045	2021	Bud	49	56	56	56	56	57	-	-	-	-
LAP046a	LAP0046	2021	Bud	44	44	44	47	51	51	-	-	-	-
LAP046b	LAP0046	2021	Bud	49	49	49	49	51	56	-	-	-	-
LAP046d	LAP0046	2021	Bud	51	51	51	56	56	56	-	-	-	-
LAP047b	LAP0047	2021	Bud	56	58	58	58	61	61	-	-	-	-
LAP047d	LAP0047	2021	Bud	58	58	61	61	63	63	-	-	-	-
LAP048b	LAP0048	2021	Bud	72	72	82	-	-	-	-	-	-	-
LAP048c	LAP0048	2021	Bud	51	56	56	56	56	57	-	-	-	-
LAP048d	LAP0048	2021	Bud	65	68	82	-	-	-	-	-	-	-
LAP049b	LAP0049	2021	Bud	42	42	42	47	47	49	-	-	-	-
LAP049c	LAP0049	2021	Bud	56	56	56	56	56	56	-	-	-	-
LAP049d	LAP0049	2021	Bud	44	44	44	44	47	47	-	-	-	-
LAP050a	LAP0050	2021	Bud	44	44	47	47	49	49	-	-	-	-
LAP050b	LAP0050	2021	Bud	42	42	44	44	44	44	-	-	-	-
LAP050c	LAP0050	2021	Bud	33	33	33	37	37	37	-	-	-	-
LAP051a	LAP0051	2021	Bud	49	49	49	51	51	51	-	-	-	-
LAP051b	LAP0051	2021	Bud	42	44	47	56	56	56	-	-	-	-
LAP051c	LAP0051	2021	Bud	49	49	51	52	52	52	-	-	-	-
LAP052a	LAP0052	2021	Bud	51	51	51	52	52	52	-	-	-	-
LAP052b	LAP0052	2021	Bud	42	42	44	44	44	44	-	-	-	-
LAP052c	LAP0052	2021	Bud	40	40	42	49	49	49	-	-	-	-
LAP053b	LAP0053	2021	Bud	44	44	44	44	44	44	-	-	-	-
LAP053c	LAP0053	2021	Bud	44	44	44	44	44	47	-	-	-	-
LAP053d	LAP0053	2021	Bud	42	44	44	44	47	47	-	-	-	-
LAP054a	LAP0054	2021	Bud	44	49	51	51	51	-	-	-	-	-
LAP054b	LAP0054	2021	Bud	40	40	42	42	42	43	-	-	-	-
LAP054c	LAP0054	2021	Bud	42	42	44	47	47	51	-	-	-	-
LAP055a	LAP0055	2021	Bud	42	47	47	47	49	49	-	-	-	-
LAP055b	LAP0055	2021	Bud	44	44	47	47	47	51	-	-	-	-
LAP055d	LAP0055	2021	Bud	40	42	42	44	44	51	-	-	-	-
LAP056a	LAP0056	2021	Bud	42	42	42	42	43	43	-	-	-	-
LAP056b	LAP0056	2021	Bud	40	42	44	44	44	44	-	-	-	-
LAP056c	LAP0056	2021	Bud	40	40	40	40	40	40	-	-	-	-
LAP057a	LAP0057	2021	Bud	56	56	58	58	58	58	-	-	-	-
LAP057c	LAP0057	2021	Bud	49	49	49	49	49	51	-	-	-	-
LAP057d	LAP0057	2021	Bud	69	69	72	72	-	-	-	-	-	-
LAP058c	LAP0058	2021	Bud	49	49	51	51	53	53	-	-	-	-
LAP058d	LAP0058	2021	Bud	57	57	58	-	-	-	-	-	-	-
LAP059a	LAP0059	2021	Bud	42	42	42	49	49	-	-	-	-	-
LAP059b	LAP0059	2021	Bud	56	56	56	-	-	-	-	-	-	-
LAP059d	LAP0059	2021	Bud	65	65	65	-	-	-	-	-	-	-
LAP062a	LAP0062	2021	Bud	65	68	70	-	-	-	-	-	-	-
LAP062d	LAP0062	2021	Bud	68	68	68	-	-	-	-	-	-	-
LAP067a	LAP0067	2021	Bud	33	33	33	35	35	35	-	-	-	-
LAP067c	LAP0067	2021	Bud	33	33	33	35	35	35	-	-	-	-
LAP067d	LAP0067	2021	Bud	35	35	35	35	35	35	-	-	-	-
LAP072b	LAP0072	2021	Bud	40	40	40	40	40	44	-	-	-	-
LAP072c	LAP0072	2021	Bud	40	40	40	40	-	-	-	-	-	-
LAP072d	LAP0072	2021	Bud	40	40	40	40	40	40	-	-	-	-
LAP074b	LAP0074	2021	Bud	33	33	33	35	35	35	-	-	-	-
LAP074c	LAP0074	2021	Bud	35	35	35	37	40	40	-	-	-	-
LAP074d	LAP0074	2021	Bud	42	46	49	-	-	-	-	-	-	-
LAP083a	LAP0083	2021	Bud	37	37	40	40	40	40	-	-	-	-
LAP083c	LAP0083	2021	Bud	37	37	37	40	40	-	-	-	-	-
LAP083d	LAP0083	2021	Bud	40	40	40	40	40	40	-	-	-	-
LAP084c	LAP0084	2021	Bud	65	67	67	69	69	-	-	-	-	-
LAP084d	LAP0084	2021	Bud	65	65	65	72	-	-	-	-	-	-
LAP085a	LAP0085	2021	Bud	40	40	42	42	42	42	-	-	-	-
LAP085c	LAP0085	2021	Bud	40	40	40	40	40	40	-	-	-	-
LAP085d	LAP0085	2021	Bud	40	40	40	42	43	43	-	-	-	-
LAP086a	LAP0086	2021	Bud	40	40	40	40	40	40	-	-	-	-
LAP086c	LAP0086	2021	Bud	40	40	40	40	40	40	-	-	-	-
LAP086d	LAP0086	2021	Bud	37	37	37	37	40	40	-	-	-	-
LAP087a	LAP0087	2021	Bud	40	40	40	40	40	40	-	-	-	-
LAP087c	LAP0087	2021	Bud	40	40	40	40	40	40	-	-	-	-
LAP087d	LAP0087	2021	Bud	40	40	40	40	40	40	-	-	-	-
LAP088a	LAP0088	2021	Bud	47	47	47	47	49	51	-	-	-	-
LAP091a	LAP0091	2021	Bud	40	40	40	40	44	47	-	-	-	-
LAP091b	LAP0091	2021	Bud	40	40	40	40	42	43	-	-	-	-
LAP091d	LAP0091	2021	Bud	40	40	40	40	42	43	-	-	-	-
LAP092d	LAP0092	2021	Bud	40	42	42	42	42	42	-	-	-	-
LAP093b	LAP0093	2021	Bud	42	42	47	47	47	51	-	-	-	-
LAP093c	LAP0093	2021	Bud	40	40	40	40	40	40	-	-	-	-
LAP093d	LAP0093	2021	Bud	40	40	40	40	40	42	-	-	-	-
LAP094b	LAP0094	2021	Bud	51	51	51	51	51	51	-	-	-	-
LAP094c	LAP0094	2021	Bud	42	42	42	42	43	43	-	-	-	-
LAP094d	LAP0094	2021	Bud	40	40	40	40	40	40	-	-	-	-
LAP095a	LAP0095	2021	Bud	42	42	44	47	47	50	-	-	-	-
LAP095b	LAP0095	2021	Bud	40	40	40	40	40	43	-	-	-	-
LAP095d	LAP0095	2021	Bud	40	42	42	56	56	56	-	-	-	-
LAP096a	LAP0096	2021	Bud	39	40	40	40	40	40	-	-	-	-
LAP096b	LAP0096	2021	Bud	40	40	40	40	40	40	-	-	-	-
LAP096d	LAP0096	2021	Bud	40	40	40	40	40	40	-	-	-	-
LAP097a	LAP0097	2021	Bud	44	44	47	47	47	56	-	-	-	-
LAP097b	LAP0097	2021	Bud	40	40	44	44	44	47	-	-	-	-
LAP097c	LAP0097	2021	Bud	51	51	51	53	56	56	-	-	-	-
LAP098a	LAP0098	2021	Bud	58	58	63	63	65	-	-	-	-	-
LAP098c	LAP0098	2021	Bud	42	42	42	43	43	-	-	-	-	-
LAP098d	LAP0098	2021	Bud	50	53	58	-	-	-	-	-	-	-
LAP099a	LAP0099	2021	Bud	37	37	42	47	47	58	-	-	-	-
LAP099b	LAP0099	2021	Bud	35	35	37	37	37	37	-	-	-	-
LAP099d	LAP0099	2021	Bud	37	40	40	40	40	40	-	-	-	-
LAP100b	LAP0100	2021	Bud	77	79	84	84	84	-	-	-	-	-
LAP100c	LAP0100	2021	Bud	89	89	89	-	-	-	-	-	-	-
LAP100d	LAP0100	2021	Bud	68	77	77	-	-	-	-	-	-	-
LAP101b	LAP0101	2021	Bud	56	56	56	56	56	56	-	-	-	-
LAP101c	LAP0101	2021	Bud	42	47	47	47	53	53	-	-	-	-
LAP101d	LAP0101	2021	Bud	51	53	53	56	56	56	-	-	-	-
LAP102c	LAP0102	2021	Bud	61	63	63	-	-	-	-	-	-	-
LAP102d	LAP0102	2021	Bud	65	72	73	-	-	-	-	-	-	-
LAP103a	LAP0103	2021	Bud	70	70	70	-	-	-	-	-	-	-
LAP104b	LAP0104	2021	Bud	66	67	68	-	-	-	-	-	-	-
LAP104d	LAP0104	2021	Bud	70	70	70	70	70	-	-	-	-	-
LAP105a	LAP0105	2021	Bud	64	65	65	68	68	-	-	-	-	-
LAP105d	LAP0105	2021	Bud	47	47	47	47	47	49	-	-	-	-
LAP106a	LAP0106	2021	Bud	70	70	70	-	-	-	-	-	-	-
LAP106d	LAP0106	2021	Bud	77	82	84	-	-	-	-	-	-	-
LAP107b	LAP0107	2021	Bud	47	47	47	47	47	52	-	-	-	-
LAP107c	LAP0107	2021	Bud	68	68	68	-	-	-	-	-	-	-
LAP107d	LAP0107	2021	Bud	61	61	61	-	-	-	-	-	-	-
LAP108a	LAP0108	2021	Bud	84	84	96	-	-	-	-	-	-	-
LAP108d	LAP0108	2021	Bud	96	100	100	-	-	-	-	-	-	-
LAP109d	LAP0109	2021	Bud	51	51	51	51	51	51	-	-	-	-
LAP110a	LAP0110	2021	Bud	47	47	51	51	51	51	-	-	-	-
LAP110b	LAP0110	2021	Bud	47	47	47	47	47	47	-	-	-	-
LAP110d	LAP0110	2021	Bud	47	47	47	47	47	47	-	-	-	-
LAP111c	LAP0111	2021	Bud	37	37	40	40	40	40	-	-	-	-
LAP111d	LAP0111	2021	Bud	37	40	40	40	40	40	-	-	-	-
LAP112d	LAP0112	2021	Bud	40	40	40	40	40	44	-	-	-	-
LAP113b	LAP0113	2021	Bud	35	35	35	40	40	40	-	-	-	-
LAP113c	LAP0113	2021	Bud	37	42	42	42	42	42	-	-	-	-
LAP115b	LAP0115	2021	Bud	42	42	42	42	42	42	-	-	-	-
LAP115c	LAP0115	2021	Bud	44	49	58	58	58	60	-	-	-	-
LAP117b	LAP0117	2021	Bud	100	100	103	103	103	-	-	-	-	-
LAP117d	LAP0117	2021	Bud	100	100	100	100	100	112	-	-	-	-
LAP118b	LAP0118	2021	Bud	112	113	119	-	-	-	-	-	-	-
LAP118c	LAP0118	2021	Bud	103	103	103	103	106	-	-	-	-	-
LAP119c	LAP0119	2021	Bud	103	103	103	-	-	-	-	-	-	-
LAP119d	LAP0119	2021	Bud	101	103	105	-	-	-	-	-	-	-
LAP123a	LAP0123	2021	Bud	70	70	70	-	-	-	-	-	-	-
LAP123d	LAP0123	2021	Bud	68	68	68	70	-	-	-	-	-	-
LAP124b	LAP0124	2021	Bud	72	72	72	73	73	75	-	-	-	-
LAP126a	LAP0126	2021	Bud	70	72	72	72	73	-	-	-	-	-
LAP126d	LAP0126	2021	Bud	72	72	72	75	-	-	-	-	-	-
218	95254	2021	End	56	58	58	58	58	63	-	-	-	-
275	95026	2021	End	53	56	56	61	63	63	-	-	-	-
279	95031	2021	End	91	91	91	-	-	-	-	-	-	-
282	95045	2021	End	84	86	91	93	-	-	-	-	-	-
284	95051	2021	End	63	65	72	75	75	80	-	-	-	-
286	95053	2021	End	77	82	86	86	-	-	-	-	-	-
295	95082	2021	End	65	68	72	72	75	-	-	-	-	-
330	95180	2021	End	70	70	75	77	77	-	-	-	-	-
353	95209	2021	End	63	70	72	75	75	-	-	-	-	-
361	95228	2021	End	96	96	96	-	-	-	-	-	-	-
362	95229	2021	End	63	63	65	65	68	68	-	-	-	-
365	95235	2021	End	63	63	63	-	-	-	-	-	-	-
397	95457	2021	End	63	69	75	-	-	-	-	-	-	-
403	95508	2021	End	63	68	68	68	-	-	-	-	-	-
404	95509	2021	End	56	56	58	58	-	-	-	-	-	-
405	95511	2021	End	56	56	58	58	58	58	-	-	-	-
406	95514	2021	End	53	63	64	65	-	-	-	-	-	-
407	95531	2021	End	56	56	56	56	58	64	-	-	-	-
408	95611	2021	End	63	63	65	65	68	68	-	-	-	-
409	95632	2021	End	56	58	61	63	63	68	-	-	-	-
410	95673	2021	End	61	65	88	88	-	-	-	-	-	-
411	95018	2021	End	61	61	63	63	63	68	-	-	-	-
413	95100	2021	End	63	65	65	65	75	-	-	-	-	-
414	95128	2021	End	68	68	68	68	70	74	-	-	-	-
415	95161	2021	End	61	61	63	63	63	72	-	-	-	-
416	95194	2021	End	63	63	65	65	68	72	-	-	-	-
417	95265	2021	End	84	88	89	89	-	-	-	-	-	-
418	95410	2021	End	68	70	72	73	-	-	-	-	-	-
419	95411	2021	End	65	65	70	70	75	75	-	-	-	-
420	95438	2021	End	63	63	63	65	68	-	-	-	-	-
421	95444	2021	End	63	65	68	68	72	75	-	-	-	-
422	95601	2021	End	86	87	88	-	-	-	-	-	-	-
423	95607	2021	End	65	65	68	70	72	75	-	-	-	-
424	95631	2021	End	61	63	63	63	63	63	-	-	-	-
425	95004	2021	End	63	63	63	65	75	-	-	-	-	-
426	95060	2021	End	68	72	75	75	79	82	-	-	-	-
427	95062	2021	End	68	68	68	70	70	-	-	-	-	-
428	95239	2021	End	84	86	87	-	-	-	-	-	-	-
429	95405	2021	End	63	68	73	-	-	-	-	-	-	-
430	95418	2021	End	58	58	58	58	58	61	-	-	-	-
431	95430	2021	End	61	61	63	63	63	63	-	-	-	-
432	95445	2021	End	58	58	58	61	61	68	-	-	-	-
433	95449	2021	End	63	63	63	-	-	-	-	-	-	-
434	95453	2021	End	64	65	65	69	-	-	-	-	-	-
435	95454	2021	End	61	61	61	63	63	-	-	-	-	-
436	95472	2021	End	81	83	83	-	-	-	-	-	-	-
437	95452	2021	End	65	68	68	75	76	-	-	-	-	-
438	95471	2021	End	65	68	70	70	72	75	-	-	-	-
439	95024	2021	End	63	68	70	72	75	76	-	-	-	-
440	95093	2021	End	61	61	63	63	63	65	-	-	-	-
D	95519	2021	End	89	91	91	96	-	-	-	-	-	-
K	95413	2021	End	58	58	61	61	61	61	-	-	-	-
LAP001b	LAP0001	2021	End	86	86	86	86	88	89	-	-	-	-
LAP001d	LAP0001	2021	End	91	91	91	91	93	-	-	-	-	-
LAP002a	LAP0002	2021	End	98	100	101	-	-	-	-	-	-	-
LAP002c	LAP0002	2021	End	103	103	104	-	-	-	-	-	-	-
LAP002d	LAP0002	2021	End	103	103	104	-	-	-	-	-	-	-
LAP003a	LAP0003	2021	End	100	100	100	101	104	-	-	-	-	-
LAP003b	LAP0003	2021	End	91	93	93	-	-	-	-	-	-	-
LAP003d	LAP0003	2021	End	89	91	93	-	-	-	-	-	-	-
LAP004b	LAP0004	2021	End	106	106	113	-	-	-	-	-	-	-
LAP004c	LAP0004	2021	End	106	107	108	-	-	-	-	-	-	-
LAP005b	LAP0005	2021	End	97	97	99	-	-	-	-	-	-	-
LAP005c	LAP0005	2021	End	104	105	106	-	-	-	-	-	-	-
LAP005d	LAP0005	2021	End	113	113	121	-	-	-	-	-	-	-
LAP006b	LAP0006	2021	End	106	107	107	-	-	-	-	-	-	-
LAP006c	LAP0006	2021	End	85	85	89	89	91	91	-	-	-	-
LAP006d	LAP0006	2021	End	98	99	100	-	-	-	-	-	-	-
LAP007c	LAP0007	2021	End	64	64	65	65	65	68	-	-	-	-
LAP007d	LAP0007	2021	End	110	110	110	-	-	-	-	-	-	-
LAP008b	LAP0008	2021	End	95	95	95	96	-	-	-	-	-	-
LAP008c	LAP0008	2021	End	106	109	109	-	-	-	-	-	-	-
LAP008d	LAP0008	2021	End	99	100	106	-	-	-	-	-	-	-
LAP009a	LAP0009	2021	End	100	100	100	-	-	-	-	-	-	-
LAP009b	LAP0009	2021	End	91	96	101	-	-	-	-	-	-	-
LAP009c	LAP0009	2021	End	91	96	96	-	-	-	-	-	-	-
LAP010a	LAP0010	2021	End	111	112	112	112	123	-	-	-	-	-
LAP010d	LAP0010	2021	End	100	104	113	-	-	-	-	-	-	-
LAP011b	LAP0011	2021	End	89	89	91	-	-	-	-	-	-	-
LAP011c	LAP0011	2021	End	82	82	82	82	82	85	-	-	-	-
LAP011d	LAP0011	2021	End	91	93	94	94	-	-	-	-	-	-
LAP012a	LAP0012	2021	End	96	96	96	-	-	-	-	-	-	-
LAP012b	LAP0012	2021	End	82	84	84	86	88	88	-	-	-	-
LAP012d	LAP0012	2021	End	84	84	86	86	87	87	-	-	-	-
LAP013b	LAP0013	2021	End	80	82	82	82	84	-	-	-	-	-
LAP013c	LAP0013	2021	End	89	90	107	-	-	-	-	-	-	-
LAP013d	LAP0013	2021	End	88	88	89	89	-	-	-	-	-	-
LAP014b	LAP0014	2021	End	91	92	93	-	-	-	-	-	-	-
LAP014c	LAP0014	2021	End	97	97	97	-	-	-	-	-	-	-
LAP014d	LAP0014	2021	End	89	94	94	-	-	-	-	-	-	-
LAP015a	LAP0015	2021	End	89	89	96	-	-	-	-	-	-	-
LAP015b	LAP0015	2021	End	98	98	100	-	-	-	-	-	-	-
LAP015c	LAP0015	2021	End	89	94	94	-	-	-	-	-	-	-
LAP016d	LAP0016	2021	End	84	85	87	-	-	-	-	-	-	-
LAP017c	LAP0017	2021	End	92	94	96	-	-	-	-	-	-	-
LAP017d	LAP0017	2021	End	91	91	96	-	-	-	-	-	-	-
LAP018b	LAP0018	2021	End	89	91	92	92	94	97	-	-	-	-
LAP018c	LAP0018	2021	End	84	84	84	84	84	87	-	-	-	-
LAP018d	LAP0018	2021	End	88	89	89	91	93	97	-	-	-	-
LAP019b	LAP0019	2021	End	87	87	87	87	89	-	-	-	-	-
LAP019c	LAP0019	2021	End	93	94	96	96	98	-	-	-	-	-
LAP019d	LAP0019	2021	End	94	96	98	98	100	-	-	-	-	-
LAP020a	LAP0020	2021	End	56	72	72	72	72	74	-	-	-	-
LAP020b	LAP0020	2021	End	58	58	63	63	65	65	-	-	-	-
LAP020c	LAP0020	2021	End	63	63	65	65	65	68	-	-	-	-
LAP021a	LAP0021	2021	End	57	58	59	-	-	-	-	-	-	-
LAP021b	LAP0021	2021	End	60	61	62	-	-	-	-	-	-	-
LAP021d	LAP0021	2021	End	58	58	58	61	63	63	-	-	-	-
LAP022b	LAP0022	2021	End	58	58	58	-	-	-	-	-	-	-
LAP022e	LAP0022	2021	End	63	63	65	65	65	65	-	-	-	-
LAP023a	LAP0023	2021	End	63	63	65	65	68	68	-	-	-	-
LAP023b	LAP0023	2021	End	58	58	58	58	63	-	-	-	-	-
LAP023d	LAP0023	2021	End	65	67	68	-	-	-	-	-	-	-
LAP024b	LAP0024	2021	End	58	58	58	61	61	-	-	-	-	-
LAP024c	LAP0024	2021	End	63	63	63	63	-	-	-	-	-	-
LAP025a	LAP0025	2021	End	58	63	63	63	-	-	-	-	-	-
LAP026c	LAP0026	2021	End	56	58	58	58	58	63	-	-	-	-
LAP026d	LAP0026	2021	End	63	63	63	-	-	-	-	-	-	-
LAP027a	LAP0027	2021	End	68	72	75	75	75	79	-	-	-	-
LAP027b	LAP0027	2021	End	70	72	72	72	72	74	-	-	-	-
LAP027d	LAP0027	2021	End	75	77	77	77	-	-	-	-	-	-
LAP028b	LAP0028	2021	End	65	72	79	82	82	82	-	-	-	-
LAP028d	LAP0028	2021	End	86	87	89	91	-	-	-	-	-	-
LAP029b	LAP0029	2021	End	65	67	68	-	-	-	-	-	-	-
LAP030a	LAP0030	2021	End	61	61	61	61	63	-	-	-	-	-
LAP030b	LAP0030	2021	End	63	63	63	63	63	63	-	-	-	-
LAP031a	LAP0031	2021	End	84	84	86	86	87	87	-	-	-	-
LAP031b	LAP0031	2021	End	84	84	84	84	84	86	-	-	-	-
LAP031d	LAP0031	2021	End	79	82	82	82	82	84	-	-	-	-
LAP032d	LAP0032	2021	End	82	82	82	83	86	86	-	-	-	-
LAP032e	LAP0032	2021	End	77	77	79	79	79	82	-	-	-	-
LAP033a	LAP0033	2021	End	82	82	84	84	84	84	-	-	-	-
LAP033b	LAP0033	2021	End	65	68	77	86	89	89	-	-	-	-
LAP033c	LAP0033	2021	End	63	63	68	72	75	-	-	-	-	-
LAP034b	LAP0034	2021	End	82	82	82	87	-	-	-	-	-	-
LAP034c	LAP0034	2021	End	89	89	89	91	93	93	-	-	-	-
LAP034d	LAP0034	2021	End	63	63	63	65	68	68	-	-	-	-
LAP035c	LAP0035	2021	End	82	82	82	84	84	84	-	-	-	-
LAP035d	LAP0035	2021	End	82	82	82	82	84	84	-	-	-	-
LAP036a	LAP0036	2021	End	89	91	91	93	-	-	-	-	-	-
LAP036c	LAP0036	2021	End	91	93	93	96	98	98	-	-	-	-
LAP037b	LAP0037	2021	End	89	89	91	93	96	101	-	-	-	-
LAP037c	LAP0037	2021	End	82	82	87	87	88	-	-	-	-	-
LAP037d	LAP0037	2021	End	84	87	87	87	88	91	-	-	-	-
LAP038a	LAP0038	2021	End	65	68	70	73	74	-	-	-	-	-
LAP038b	LAP0038	2021	End	73	75	77	-	-	-	-	-	-	-
LAP038c	LAP0038	2021	End	68	68	68	-	-	-	-	-	-	-
LAP039a	LAP0039	2021	End	68	68	68	68	69	69	-	-	-	-
LAP039b	LAP0039	2021	End	63	65	69	-	-	-	-	-	-	-
LAP039d	LAP0039	2021	End	77	84	86	-	-	-	-	-	-	-
LAP040a	LAP0040	2021	End	65	65	69	77	79	82	-	-	-	-
LAP040c	LAP0040	2021	End	86	86	88	88	91	91	-	-	-	-
LAP040d	LAP0040	2021	End	82	84	84	84	87	-	-	-	-	-
LAP041b	LAP0041	2021	End	72	75	75	-	-	-	-	-	-	-
LAP041c	LAP0041	2021	End	70	75	77	77	89	91	-	-	-	-
LAP042a	LAP0042	2021	End	75	76	76	77	79	82	-	-	-	-
LAP042b	LAP0042	2021	End	75	75	75	75	77	83	-	-	-	-
LAP042d	LAP0042	2021	End	72	77	77	77	78	82	-	-	-	-
LAP043a	LAP0043	2021	End	86	86	87	87	88	-	-	-	-	-
LAP043b	LAP0043	2021	End	84	84	84	86	86	-	-	-	-	-
LAP043c	LAP0043	2021	End	75	75	75	75	75	75	-	-	-	-
LAP044a	LAP0044	2021	End	72	72	74	-	-	-	-	-	-	-
LAP044b	LAP0044	2021	End	88	88	93	-	-	-	-	-	-	-
LAP044c	LAP0044	2021	End	68	68	68	-	-	-	-	-	-	-
LAP045b	LAP0045	2021	End	75	75	75	75	77	79	-	-	-	-
LAP045c	LAP0045	2021	End	77	77	77	77	77	77	-	-	-	-
LAP045d	LAP0045	2021	End	70	77	82	82	84	87	-	-	-	-
LAP046a	LAP0046	2021	End	68	68	68	68	75	78	-	-	-	-
LAP046b	LAP0046	2021	End	72	75	77	78	82	82	-	-	-	-
LAP046d	LAP0046	2021	End	82	82	82	82	83	86	-	-	-	-
LAP047b	LAP0047	2021	End	82	86	87	89	89	89	-	-	-	-
LAP047d	LAP0047	2021	End	86	87	87	87	88	88	-	-	-	-
LAP048b	LAP0048	2021	End	100	100	100	-	-	-	-	-	-	-
LAP048c	LAP0048	2021	End	77	82	84	84	84	86	-	-	-	-
LAP048d	LAP0048	2021	End	92	92	92	-	-	-	-	-	-	-
LAP049b	LAP0049	2021	End	63	65	72	75	75	75	-	-	-	-
LAP049c	LAP0049	2021	End	82	82	82	82	86	87	-	-	-	-
LAP049d	LAP0049	2021	End	82	82	72	72	75	77	-	-	-	-
LAP050a	LAP0050	2021	End	77	77	82	82	82	82	-	-	-	-
LAP050b	LAP0050	2021	End	68	72	72	72	72	73	-	-	-	-
LAP050c	LAP0050	2021	End	56	58	58	61	61	61	-	-	-	-
LAP051a	LAP0051	2021	End	75	77	77	79	82	82	-	-	-	-
LAP051b	LAP0051	2021	End	65	72	72	77	79	82	-	-	-	-
LAP051c	LAP0051	2021	End	73	77	82	82	82	82	-	-	-	-
LAP052a	LAP0052	2021	End	79	79	79	82	82	83	-	-	-	-
LAP052b	LAP0052	2021	End	68	68	68	68	68	68	-	-	-	-
LAP052c	LAP0052	2021	End	63	65	68	68	78	78	-	-	-	-
LAP053b	LAP0053	2021	End	65	65	68	68	68	68	-	-	-	-
LAP053c	LAP0053	2021	End	68	72	72	75	77	77	-	-	-	-
LAP053d	LAP0053	2021	End	65	68	72	72	75	75	-	-	-	-
LAP054a	LAP0054	2021	End	65	79	79	82	82	-	-	-	-	-
LAP054b	LAP0054	2021	End	63	65	65	68	68	73	-	-	-	-
LAP054c	LAP0054	2021	End	65	65	65	65	75	78	-	-	-	-
LAP055a	LAP0055	2021	End	68	75	75	75	75	76	-	-	-	-
LAP055b	LAP0055	2021	End	68	72	75	77	77	79	-	-	-	-
LAP055d	LAP0055	2021	End	68	68	68	68	75	83	-	-	-	-
LAP056a	LAP0056	2021	End	68	68	70	72	72	72	-	-	-	-
LAP056b	LAP0056	2021	End	65	65	70	73	75	75	-	-	-	-
LAP056c	LAP0056	2021	End	63	63	63	65	65	68	-	-	-	-
LAP057a	LAP0057	2021	End	82	84	84	84	84	84	-	-	-	-
LAP057c	LAP0057	2021	End	72	72	75	75	77	77	-	-	-	-
LAP057d	LAP0057	2021	End	100	100	100	100	-	-	-	-	-	-
LAP058c	LAP0058	2021	End	77	77	77	79	79	82	-	-	-	-
LAP058d	LAP0058	2021	End	84	84	84	-	-	-	-	-	-	-
LAP059a	LAP0059	2021	End	65	65	68	77	77	-	-	-	-	-
LAP059b	LAP0059	2021	End	82	87	87	-	-	-	-	-	-	-
LAP059d	LAP0059	2021	End	93	93	93	-	-	-	-	-	-	-
LAP062a	LAP0062	2021	End	93	94	100	-	-	-	-	-	-	-
LAP062d	LAP0062	2021	End	106	106	106	-	-	-	-	-	-	-
LAP067a	LAP0067	2021	End	53	53	53	56	56	56	-	-	-	-
LAP067c	LAP0067	2021	End	52	53	53	56	56	56	-	-	-	-
LAP067d	LAP0067	2021	End	53	53	53	53	56	56	-	-	-	-
LAP072b	LAP0072	2021	End	63	63	63	63	65	72	-	-	-	-
LAP072c	LAP0072	2021	End	63	63	63	68	-	-	-	-	-	-
LAP072d	LAP0072	2021	End	63	63	63	63	63	63	-	-	-	-
LAP074b	LAP0074	2021	End	53	53	56	56	56	56	-	-	-	-
LAP074c	LAP0074	2021	End	58	63	63	63	63	65	-	-	-	-
LAP074d	LAP0074	2021	End	64	66	68	-	-	-	-	-	-	-
LAP083a	LAP0083	2021	End	63	63	65	65	65	68	-	-	-	-
LAP083c	LAP0083	2021	End	63	63	63	63	65	68	-	-	-	-
LAP083d	LAP0083	2021	End	63	63	63	63	63	65	-	-	-	-
LAP084c	LAP0084	2021	End	91	91	93	100	100	-	-	-	-	-
LAP084d	LAP0084	2021	End	91	91	93	94	-	-	-	-	-	-
LAP085a	LAP0085	2021	End	68	68	68	70	72	72	-	-	-	-
LAP085c	LAP0085	2021	End	65	65	65	65	65	69	-	-	-	-
LAP085d	LAP0085	2021	End	68	68	68	68	68	68	-	-	-	-
LAP086a	LAP0086	2021	End	65	65	65	65	65	65	-	-	-	-
LAP086c	LAP0086	2021	End	63	63	63	63	63	63	-	-	-	-
LAP086d	LAP0086	2021	End	63	63	63	63	65	65	-	-	-	-
LAP087a	LAP0087	2021	End	63	63	63	63	63	63	-	-	-	-
LAP087c	LAP0087	2021	End	63	65	65	65	65	65	-	-	-	-
LAP087d	LAP0087	2021	End	63	63	65	65	65	65	-	-	-	-
LAP088a	LAP0088	2021	End	72	72	72	72	75	82	-	-	-	-
LAP091a	LAP0091	2021	End	65	72	77	77	77	78	-	-	-	-
LAP091b	LAP0091	2021	End	63	65	65	68	71	71	-	-	-	-
LAP091d	LAP0091	2021	End	63	63	63	63	65	65	-	-	-	-
LAP092d	LAP0092	2021	End	68	68	68	68	68	70	-	-	-	-
LAP093b	LAP0093	2021	End	72	75	75	75	77	79	-	-	-	-
LAP093c	LAP0093	2021	End	64	64	65	65	65	65	-	-	-	-
LAP093d	LAP0093	2021	End	63	63	63	65	70	68	-	-	-	-
LAP094b	LAP0094	2021	End	78	79	79	82	84	84	-	-	-	-
LAP094c	LAP0094	2021	End	65	65	65	68	72	72	-	-	-	-
LAP094d	LAP0094	2021	End	65	65	65	65	68	68	-	-	-	-
LAP095a	LAP0095	2021	End	65	72	76	76	77	79	-	-	-	-
LAP095b	LAP0095	2021	End	63	63	63	63	63	68	-	-	-	-
LAP095d	LAP0095	2021	End	65	68	75	77	82	82	-	-	-	-
LAP096a	LAP0096	2021	End	61	63	63	63	63	65	-	-	-	-
LAP096b	LAP0096	2021	End	61	63	63	65	65	65	-	-	-	-
LAP096d	LAP0096	2021	End	63	63	63	63	65	65	-	-	-	-
LAP097a	LAP0097	2021	End	65	70	72	75	82	82	-	-	-	-
LAP097b	LAP0097	2021	End	63	65	65	68	68	70	-	-	-	-
LAP097c	LAP0097	2021	End	75	79	79	82	82	84	-	-	-	-
LAP098a	LAP0098	2021	End	89	89	89	91	99	-	-	-	-	-
LAP098c	LAP0098	2021	End	65	65	65	65	65	-	-	-	-	-
LAP098d	LAP0098	2021	End	79	79	84	-	-	-	-	-	-	-
LAP099a	LAP0099	2021	End	68	68	70	72	77	83	-	-	-	-
LAP099b	LAP0099	2021	End	58	63	63	63	63	63	-	-	-	-
LAP099d	LAP0099	2021	End	63	63	63	63	63	63	-	-	-	-
LAP100b	LAP0100	2021	End	100	100	105	106	107	-	-	-	-	-
LAP100c	LAP0100	2021	End	106	106	107	-	-	-	-	-	-	-
LAP100d	LAP0100	2021	End	97	103	105	-	-	-	-	-	-	-
LAP101b	LAP0101	2021	End	82	82	82	82	82	82	-	-	-	-
LAP101c	LAP0101	2021	End	68	70	70	75	82	84	-	-	-	-
LAP101d	LAP0101	2021	End	82	84	84	84	84	84	-	-	-	-
LAP102c	LAP0102	2021	End	86	88	89	-	-	-	-	-	-	-
LAP102d	LAP0102	2021	End	98	100	100	-	-	-	-	-	-	-
LAP103a	LAP0103	2021	End	93	93	95	-	-	-	-	-	-	-
LAP104b	LAP0104	2021	End	88	91	91	-	-	-	-	-	-	-
LAP104d	LAP0104	2021	End	96	96	98	98	-	-	-	-	-	-
LAP105a	LAP0105	2021	End	89	91	93	94	97	-	-	-	-	-
LAP105d	LAP0105	2021	End	68	68	72	75	75	76	-	-	-	-
LAP106a	LAP0106	2021	End	96	98	98	-	-	-	-	-	-	-
LAP106d	LAP0106	2021	End	100	104	104	-	-	-	-	-	-	-
LAP107b	LAP0107	2021	End	70	77	77	77	77	82	-	-	-	-
LAP107c	LAP0107	2021	End	93	98	98	-	-	-	-	-	-	-
LAP107d	LAP0107	2021	End	84	84	85	-	-	-	-	-	-	-
LAP108a	LAP0108	2021	End	113	113	113	-	-	-	-	-	-	-
LAP108d	LAP0108	2021	End	113	113	113	-	-	-	-	-	-	-
LAP109d	LAP0109	2021	End	75	77	79	82	82	82	-	-	-	-
LAP110a	LAP0110	2021	End	72	72	75	75	75	77	-	-	-	-
LAP110b	LAP0110	2021	End	72	75	75	77	77	78	-	-	-	-
LAP110d	LAP0110	2021	End	70	72	72	75	75	75	-	-	-	-
LAP111c	LAP0111	2021	End	63	63	63	63	63	63	-	-	-	-
LAP111d	LAP0111	2021	End	63	63	63	63	63	63	-	-	-	-
LAP112d	LAP0112	2021	End	63	63	63	63	63	63	-	-	-	-
LAP113b	LAP0113	2021	End	61	61	63	63	63	63	-	-	-	-
LAP113c	LAP0113	2021	End	63	63	63	63	63	65	-	-	-	-
LAP115b	LAP0115	2021	End	65	65	65	65	68	-	-	-	-	-
LAP115c	LAP0115	2021	End	75	75	82	88	88	90	-	-	-	-
LAP117b	LAP0117	2021	End	117	117	119	119	119	-	-	-	-	-
LAP117d	LAP0117	2021	End	117	119	119	119	119	-	-	-	-	-
LAP118b	LAP0118	2021	End	128	128	128	-	-	-	-	-	-	-
LAP118c	LAP0118	2021	End	119	121	121	121	-	-	-	-	-	-
LAP119c	LAP0119	2021	End	121	121	121	-	-	-	-	-	-	-
LAP119d	LAP0119	2021	End	119	121	121	-	-	-	-	-	-	-
LAP123a	LAP0123	2021	End	98	98	98	-	-	-	-	-	-	-
LAP123d	LAP0123	2021	End	94	94	96	98	-	-	-	-	-	-
LAP124b	LAP0124	2021	End	98	98	98	100	100	-	-	-	-	-
LAP126a	LAP0126	2021	End	98	98	98	99	99	-	-	-	-	-
LAP126d	LAP0126	2021	End	98	98	98	98	-	-	-	-	-	-
218	95254	2021	Start	49	49	49	49	49	53	-	-	-	-
275	95026	2021	Start	47	47	47	51	56	56	-	-	-	-
279	95031	2021	Start	82	82	82	-	-	-	-	-	-	-
282	95045	2021	Start	72	75	82	83	-	-	-	-	-	-
284	95051	2021	Start	56	58	63	63	63	63	-	-	-	-
286	95053	2021	Start	65	65	75	75	-	-	-	-	-	-
295	95082	2021	Start	56	61	61	63	68	-	-	-	-	-
330	95180	2021	Start	61	61	61	61	61	-	-	-	-	-
353	95209	2021	Start	56	61	63	63	63	-	-	-	-	-
361	95228	2021	Start	88	88	88	-	-	-	-	-	-	-
362	95229	2021	Start	56	56	56	56	58	61	-	-	-	-
365	95235	2021	Start	56	56	56	-	-	-	-	-	-	-
397	95457	2021	Start	53	59	65	-	-	-	-	-	-	-
403	95508	2021	Start	56	56	58	58	68	-	-	-	-	-
404	95509	2021	Start	49	49	51	51	-	-	-	-	-	-
405	95511	2021	Start	47	47	47	47	47	47	-	-	-	-
406	95514	2021	Start	47	53	56	56	-	-	-	-	-	-
407	95531	2021	Start	47	47	47	47	49	56	-	-	-	-
408	95611	2021	Start	53	53	56	56	61	61	-	-	-	-
409	95632	2021	Start	47	47	47	53	53	61	-	-	-	-
410	95673	2021	Start	47	53	77	77	-	-	-	-	-	-
411	95018	2021	Start	51	51	51	51	56	61	-	-	-	-
413	95100	2021	Start	51	56	56	56	63	-	-	-	-	-
414	95128	2021	Start	58	58	58	61	61	63	-	-	-	-
415	95161	2021	Start	51	51	51	51	51	61	-	-	-	-
416	95194	2021	Start	53	56	56	56	58	61	-	-	-	-
417	95265	2021	Start	72	77	79	82	-	-	-	-	-	-
418	95410	2021	Start	58	58	61	63	-	-	-	-	-	-
419	95411	2021	Start	56	58	58	61	63	63	-	-	-	-
420	95438	2021	Start	53	56	56	58	61	-	-	-	-	-
421	95444	2021	Start	53	56	61	61	61	63	-	-	-	-
422	95601	2021	Start	75	75	75	-	-	-	-	-	-	-
423	95607	2021	Start	56	58	61	61	61	63	-	-	-	-
424	95631	2021	Start	51	51	51	51	53	53	-	-	-	-
425	95004	2021	Start	51	51	56	58	68	-	-	-	-	-
426	95060	2021	Start	58	61	61	63	65	68	-	-	-	-
427	95062	2021	Start	61	61	61	61	61	-	-	-	-	-
428	95239	2021	Start	66	69	72	-	-	-	-	-	-	-
429	95405	2021	Start	51	58	63	-	-	-	-	-	-	-
430	95418	2021	Start	47	47	47	49	49	49	-	-	-	-
431	95430	2021	Start	51	51	51	53	53	56	-	-	-	-
432	95445	2021	Start	47	47	47	51	51	61	-	-	-	-
433	95449	2021	Start	56	56	56	-	-	-	-	-	-	-
434	95453	2021	Start	56	56	56	58	-	-	-	-	-	-
435	95454	2021	Start	49	49	49	53	53	-	-	-	-	-
436	95472	2021	Start	77	77	77	-	-	-	-	-	-	-
437	95452	2021	Start	56	58	61	61	63	-	-	-	-	-
438	95471	2021	Start	53	56	61	61	61	68	-	-	-	-
439	95024	2021	Start	51	56	56	58	61	61	-	-	-	-
440	95093	2021	Start	53	53	53	56	56	56	-	-	-	-
D	95519	2021	Start	79	82	82	88	-	-	-	-	-	-
K	95413	2021	Start	49	49	49	51	51	51	-	-	-	-
LAP001b	LAP0001	2021	Start	75	75	75	75	77	82	-	-	-	-
LAP001d	LAP0001	2021	Start	82	82	82	82	85	96	-	-	-	-
LAP002a	LAP0002	2021	Start	89	91	93	-	-	-	-	-	-	-
LAP002c	LAP0002	2021	Start	96	96	98	-	-	-	-	-	-	-
LAP002d	LAP0002	2021	Start	96	96	98	-	-	-	-	-	-	-
LAP003a	LAP0003	2021	Start	91	91	91	96	96	-	-	-	-	-
LAP003b	LAP0003	2021	Start	87	87	87	-	-	-	-	-	-	-
LAP003d	LAP0003	2021	Start	77	82	82	-	-	-	-	-	-	-
LAP004b	LAP0004	2021	Start	100	100	109	-	-	-	-	-	-	-
LAP004c	LAP0004	2021	Start	100	101	102	-	-	-	-	-	-	-
LAP005b	LAP0005	2021	Start	88	88	91	-	-	-	-	-	-	-
LAP005c	LAP0005	2021	Start	98	99	101	-	-	-	-	-	-	-
LAP005d	LAP0005	2021	Start	107	109	118	-	-	-	-	-	-	-
LAP006b	LAP0006	2021	Start	99	100	101	-	-	-	-	-	-	-
LAP006c	LAP0006	2021	Start	75	75	82	82	82	82	-	-	-	-
LAP006d	LAP0006	2021	Start	89	90	91	-	-	-	-	-	-	-
LAP007c	LAP0007	2021	Start	53	56	56	56	57	57	-	-	-	-
LAP007d	LAP0007	2021	Start	105	105	105	-	-	-	-	-	-	-
LAP008b	LAP0008	2021	Start	87	87	87	87	-	-	-	-	-	-
LAP008c	LAP0008	2021	Start	100	103	103	-	-	-	-	-	-	-
LAP008d	LAP0008	2021	Start	88	89	100	-	-	-	-	-	-	-
LAP009a	LAP0009	2021	Start	93	93	93	-	-	-	-	-	-	-
LAP009b	LAP0009	2021	Start	82	88	93	-	-	-	-	-	-	-
LAP009c	LAP0009	2021	Start	82	87	87	-	-	-	-	-	-	-
LAP010a	LAP0010	2021	Start	105	107	107	107	117	-	-	-	-	-
LAP010d	LAP0010	2021	Start	93	98	107	-	-	-	-	-	-	-
LAP011b	LAP0011	2021	Start	82	82	82	-	-	-	-	-	-	-
LAP011c	LAP0011	2021	Start	65	65	65	68	70	75	-	-	-	-
LAP011d	LAP0011	2021	Start	85	87	89	89	-	-	-	-	-	-
LAP012a	LAP0012	2021	Start	87	87	87	-	-	-	-	-	-	-
LAP012b	LAP0012	2021	Start	72	72	75	75	77	77	-	-	-	-
LAP012d	LAP0012	2021	Start	72	72	75	75	76	76	-	-	-	-
LAP013b	LAP0013	2021	Start	68	68	68	69	72	-	-	-	-	-
LAP013c	LAP0013	2021	Start	79	82	100	-	-	-	-	-	-	-
LAP013d	LAP0013	2021	Start	77	77	82	82	-	-	-	-	-	-
LAP014b	LAP0014	2021	Start	79	84	84	-	-	-	-	-	-	-
LAP014c	LAP0014	2021	Start	89	89	89	-	-	-	-	-	-	-
LAP014d	LAP0014	2021	Start	82	86	86	-	-	-	-	-	-	-
LAP015a	LAP0015	2021	Start	82	82	89	-	-	-	-	-	-	-
LAP015b	LAP0015	2021	Start	89	89	91	-	-	-	-	-	-	-
LAP015c	LAP0015	2021	Start	82	84	84	-	-	-	-	-	-	-
LAP016d	LAP0016	2021	Start	72	74	75	-	-	-	-	-	-	-
LAP017c	LAP0017	2021	Start	84	85	86	-	-	-	-	-	-	-
LAP017d	LAP0017	2021	Start	84	84	89	-	-	-	-	-	-	-
LAP018b	LAP0018	2021	Start	82	84	86	86	88	89	-	-	-	-
LAP018c	LAP0018	2021	Start	72	72	72	72	72	75	-	-	-	-
LAP018d	LAP0018	2021	Start	77	79	79	82	84	89	-	-	-	-
LAP019b	LAP0019	2021	Start	77	77	77	77	82	-	-	-	-	-
LAP019c	LAP0019	2021	Start	84	87	89	89	89	-	-	-	-	-
LAP019d	LAP0019	2021	Start	87	89	89	89	91	-	-	-	-	-
LAP020a	LAP0020	2021	Start	44	61	61	63	63	63	-	-	-	-
LAP020b	LAP0020	2021	Start	47	47	49	49	51	56	-	-	-	-
LAP020c	LAP0020	2021	Start	56	56	56	56	56	61	-	-	-	-
LAP021a	LAP0021	2021	Start	40	41	41	-	-	-	-	-	-	-
LAP021b	LAP0021	2021	Start	46	46	46	-	-	-	-	-	-	-
LAP021d	LAP0021	2021	Start	45	47	47	49	49	49	-	-	-	-
LAP022b	LAP0022	2021	Start	47	47	47	-	-	-	-	-	-	-
LAP022e	LAP0022	2021	Start	53	56	56	56	56	56	-	-	-	-
LAP023a	LAP0023	2021	Start	56	56	56	56	61	63	-	-	-	-
LAP023b	LAP0023	2021	Start	44	44	47	47	47	-	-	-	-	-
LAP023d	LAP0023	2021	Start	56	56	56	-	-	-	-	-	-	-
LAP024b	LAP0024	2021	Start	49	49	49	49	51	-	-	-	-	-
LAP024c	LAP0024	2021	Start	47	47	47	47	-	-	-	-	-	-
LAP025a	LAP0025	2021	Start	49	49	49	50	-	-	-	-	-	-
LAP026c	LAP0026	2021	Start	44	44	44	44	44	47	-	-	-	-
LAP026d	LAP0026	2021	Start	47	49	49	-	-	-	-	-	-	-
LAP027a	LAP0027	2021	Start	61	61	63	63	63	63	-	-	-	-
LAP027b	LAP0027	2021	Start	61	61	61	63	63	63	-	-	-	-
LAP027d	LAP0027	2021	Start	63	63	64	64	-	-	-	-	-	-
LAP028b	LAP0028	2021	Start	56	63	65	65	68	75	-	-	-	-
LAP028d	LAP0028	2021	Start	77	79	82	84	-	-	-	-	-	-
LAP029b	LAP0029	2021	Start	56	56	56	-	-	-	-	-	-	-
LAP030a	LAP0030	2021	Start	51	51	51	51	51	-	-	-	-	-
LAP030b	LAP0030	2021	Start	50	50	51	51	51	53	-	-	-	-
LAP031a	LAP0031	2021	Start	70	72	75	75	75	75	-	-	-	-
LAP031b	LAP0031	2021	Start	70	70	72	72	72	73	-	-	-	-
LAP031d	LAP0031	2021	Start	65	68	68	68	68	70	-	-	-	-
LAP032d	LAP0032	2021	Start	68	70	70	70	70	70	-	-	-	-
LAP032e	LAP0032	2021	Start	65	68	68	68	68	68	-	-	-	-
LAP033a	LAP0033	2021	Start	68	70	70	70	70	70	-	-	-	-
LAP033b	LAP0033	2021	Start	58	58	63	75	82	82	-	-	-	-
LAP033c	LAP0033	2021	Start	49	53	61	61	63	-	-	-	-	-
LAP034b	LAP0034	2021	Start	70	70	72	75	-	-	-	-	-	-
LAP034c	LAP0034	2021	Start	79	84	84	84	87	87	-	-	-	-
LAP034d	LAP0034	2021	Start	53	53	53	61	61	61	-	-	-	-
LAP035c	LAP0035	2021	Start	68	70	72	72	72	73	-	-	-	-
LAP035d	LAP0035	2021	Start	70	70	70	70	70	72	-	-	-	-
LAP036a	LAP0036	2021	Start	82	84	84	84	-	-	-	-	-	-
LAP036c	LAP0036	2021	Start	84	84	86	89	89	89	-	-	-	-
LAP037b	LAP0037	2021	Start	82	82	84	84	89	91	-	-	-	-
LAP037c	LAP0037	2021	Start	70	72	77	77	77	-	-	-	-	-
LAP037d	LAP0037	2021	Start	77	77	79	79	79	84	-	-	-	-
LAP038a	LAP0038	2021	Start	58	59	61	63	63	-	-	-	-	-
LAP038b	LAP0038	2021	Start	63	64	65	-	-	-	-	-	-	-
LAP038c	LAP0038	2021	Start	61	61	63	-	-	-	-	-	-	-
LAP039a	LAP0039	2021	Start	61	61	61	61	61	61	-	-	-	-
LAP039b	LAP0039	2021	Start	56	58	61	-	-	-	-	-	-	-
LAP039d	LAP0039	2021	Start	75	75	75	-	-	-	-	-	-	-
LAP040a	LAP0040	2021	Start	56	58	63	68	68	72	-	-	-	-
LAP040c	LAP0040	2021	Start	75	76	76	77	84	84	-	-	-	-
LAP040d	LAP0040	2021	Start	72	72	75	75	75	-	-	-	-	-
LAP041b	LAP0041	2021	Start	61	63	63	-	-	-	-	-	-	-
LAP041c	LAP0041	2021	Start	61	65	68	70	79	84	-	-	-	-
LAP042a	LAP0042	2021	Start	63	63	63	65	68	70	-	-	-	-
LAP042b	LAP0042	2021	Start	63	63	65	65	65	70	-	-	-	-
LAP042d	LAP0042	2021	Start	65	65	65	65	68	68	-	-	-	-
LAP043a	LAP0043	2021	Start	75	76	76	76	77	-	-	-	-	-
LAP043b	LAP0043	2021	Start	72	72	72	75	75	-	-	-	-	-
LAP043c	LAP0043	2021	Start	63	63	63	63	63	63	-	-	-	-
LAP044a	LAP0044	2021	Start	61	61	63	-	-	-	-	-	-	-
LAP044b	LAP0044	2021	Start	79	79	84	-	-	-	-	-	-	-
LAP044c	LAP0044	2021	Start	48	58	58	-	-	-	-	-	-	-
LAP045b	LAP0045	2021	Start	65	65	65	65	68	68	-	-	-	-
LAP045c	LAP0045	2021	Start	65	65	65	65	65	65	-	-	-	-
LAP045d	LAP0045	2021	Start	58	68	68	68	70	75	-	-	-	-
LAP046a	LAP0046	2021	Start	58	61	61	61	65	68	-	-	-	-
LAP046b	LAP0046	2021	Start	63	64	65	65	70	72	-	-	-	-
LAP046d	LAP0046	2021	Start	68	68	68	70	70	75	-	-	-	-
LAP047b	LAP0047	2021	Start	72	75	76	79	79	79	-	-	-	-
LAP047d	LAP0047	2021	Start	75	75	79	79	79	79	-	-	-	-
LAP048b	LAP0048	2021	Start	89	89	89	-	-	-	-	-	-	-
LAP048c	LAP0048	2021	Start	63	70	72	72	72	75	-	-	-	-
LAP048d	LAP0048	2021	Start	84	84	84	-	-	-	-	-	-	-
LAP049b	LAP0049	2021	Start	54	56	61	63	65	65	-	-	-	-
LAP049c	LAP0049	2021	Start	70	70	72	72	75	76	-	-	-	-
LAP049d	LAP0049	2021	Start	61	61	63	63	65	65	-	-	-	-
LAP050a	LAP0050	2021	Start	63	65	65	68	68	68	-	-	-	-
LAP050b	LAP0050	2021	Start	61	61	61	61	61	63	-	-	-	-
LAP050c	LAP0050	2021	Start	47	47	47	49	49	49	-	-	-	-
LAP051a	LAP0051	2021	Start	63	65	65	65	65	67	-	-	-	-
LAP051b	LAP0051	2021	Start	61	61	63	65	70	70	-	-	-	-
LAP051c	LAP0051	2021	Start	63	63	68	68	68	70	-	-	-	-
LAP052a	LAP0052	2021	Start	68	68	68	68	70	70	-	-	-	-
LAP052b	LAP0052	2021	Start	58	58	58	58	58	58	-	-	-	-
LAP052c	LAP0052	2021	Start	53	56	58	61	65	65	-	-	-	-
LAP053b	LAP0053	2021	Start	58	58	58	61	61	63	-	-	-	-
LAP053c	LAP0053	2021	Start	58	61	61	63	63	63	-	-	-	-
LAP053d	LAP0053	2021	Start	56	58	61	61	63	64	-	-	-	-
LAP054a	LAP0054	2021	Start	58	65	68	69	72	-	-	-	-	-
LAP054b	LAP0054	2021	Start	56	56	56	58	58	63	-	-	-	-
LAP054c	LAP0054	2021	Start	56	58	58	58	61	65	-	-	-	-
LAP055a	LAP0055	2021	Start	61	63	63	63	63	63	-	-	-	-
LAP055b	LAP0055	2021	Start	61	63	63	63	65	67	-	-	-	-
LAP055d	LAP0055	2021	Start	56	58	58	58	63	68	-	-	-	-
LAP056a	LAP0056	2021	Start	58	58	58	58	61	61	-	-	-	-
LAP056b	LAP0056	2021	Start	56	56	58	63	63	63	-	-	-	-
LAP056c	LAP0056	2021	Start	56	56	56	56	56	58	-	-	-	-
LAP057a	LAP0057	2021	Start	72	72	72	72	72	72	-	-	-	-
LAP057c	LAP0057	2021	Start	63	65	65	65	65	65	-	-	-	-
LAP057d	LAP0057	2021	Start	87	87	89	89	-	-	-	-	-	-
LAP058c	LAP0058	2021	Start	65	65	65	68	68	72	-	-	-	-
LAP058d	LAP0058	2021	Start	72	73	73	-	-	-	-	-	-	-
LAP059a	LAP0059	2021	Start	58	58	58	65	65	-	-	-	-	-
LAP059b	LAP0059	2021	Start	72	77	77	-	-	-	-	-	-	-
LAP059d	LAP0059	2021	Start	86	86	86	-	-	-	-	-	-	-
LAP062a	LAP0062	2021	Start	86	87	88	-	-	-	-	-	-	-
LAP062d	LAP0062	2021	Start	100	100	100	-	-	-	-	-	-	-
LAP067a	LAP0067	2021	Start	40	42	42	44	44	44	-	-	-	-
LAP067c	LAP0067	2021	Start	40	42	42	42	42	44	-	-	-	-
LAP067d	LAP0067	2021	Start	42	44	44	44	44	45	-	-	-	-
LAP072b	LAP0072	2021	Start	51	53	53	53	56	61	-	-	-	-
LAP072c	LAP0072	2021	Start	56	56	56	56	-	-	-	-	-	-
LAP072d	LAP0072	2021	Start	51	51	51	51	51	56	-	-	-	-
LAP074b	LAP0074	2021	Start	42	42	42	44	44	44	-	-	-	-
LAP074c	LAP0074	2021	Start	47	51	51	53	53	53	-	-	-	-
LAP074d	LAP0074	2021	Start	61	61	61	-	-	-	-	-	-	-
LAP083a	LAP0083	2021	Start	56	56	56	56	56	58	-	-	-	-
LAP083c	LAP0083	2021	Start	49	49	51	53	56	58	-	-	-	-
LAP083d	LAP0083	2021	Start	56	56	56	56	56	58	-	-	-	-
LAP084c	LAP0084	2021	Start	79	82	84	89	89	-	-	-	-	-
LAP084d	LAP0084	2021	Start	82	82	84	87	-	-	-	-	-	-
LAP085a	LAP0085	2021	Start	58	58	58	58	61	61	-	-	-	-
LAP085c	LAP0085	2021	Start	56	56	56	56	58	58	-	-	-	-
LAP085d	LAP0085	2021	Start	56	56	56	58	58	58	-	-	-	-
LAP086a	LAP0086	2021	Start	58	58	58	58	58	58	-	-	-	-
LAP086c	LAP0086	2021	Start	49	51	51	53	53	53	-	-	-	-
LAP086d	LAP0086	2021	Start	49	49	49	49	49	49	-	-	-	-
LAP087a	LAP0087	2021	Start	51	53	53	56	56	56	-	-	-	-
LAP087c	LAP0087	2021	Start	51	53	56	56	56	56	-	-	-	-
LAP087d	LAP0087	2021	Start	56	56	56	56	56	56	-	-	-	-
LAP088a	LAP0088	2021	Start	61	61	63	65	65	70	-	-	-	-
LAP091a	LAP0091	2021	Start	56	61	63	63	63	63	-	-	-	-
LAP091b	LAP0091	2021	Start	56	56	56	58	61	61	-	-	-	-
LAP091d	LAP0091	2021	Start	56	56	56	56	56	56	-	-	-	-
LAP092d	LAP0092	2021	Start	58	58	58	58	58	58	-	-	-	-
LAP093b	LAP0093	2021	Start	58	58	63	63	63	65	-	-	-	-
LAP093c	LAP0093	2021	Start	56	56	56	58	58	58	-	-	-	-
LAP093d	LAP0093	2021	Start	53	53	53	53	58	63	-	-	-	-
LAP094b	LAP0094	2021	Start	65	68	68	69	69	70	-	-	-	-
LAP094c	LAP0094	2021	Start	58	58	58	58	58	63	-	-	-	-
LAP094d	LAP0094	2021	Start	58	58	58	58	58	58	-	-	-	-
LAP095a	LAP0095	2021	Start	58	58	63	63	63	64	-	-	-	-
LAP095b	LAP0095	2021	Start	56	56	56	56	56	56	-	-	-	-
LAP095d	LAP0095	2021	Start	56	61	61	65	68	69	-	-	-	-
LAP096a	LAP0096	2021	Start	51	51	51	56	56	56	-	-	-	-
LAP096b	LAP0096	2021	Start	53	56	56	56	56	56	-	-	-	-
LAP096d	LAP0096	2021	Start	56	56	56	56	56	56	-	-	-	-
LAP097a	LAP0097	2021	Start	56	56	63	63	70	70	-	-	-	-
LAP097b	LAP0097	2021	Start	53	53	56	56	56	58	-	-	-	-
LAP097c	LAP0097	2021	Start	63	65	68	70	72	72	-	-	-	-
LAP098a	LAP0098	2021	Start	72	75	79	79	58	-	-	-	-	-
LAP098c	LAP0098	2021	Start	56	56	58	58	58	-	-	-	-	-
LAP098d	LAP0098	2021	Start	65	65	72	-	-	-	-	-	-	-
LAP099a	LAP0099	2021	Start	56	58	61	61	63	70	-	-	-	-
LAP099b	LAP0099	2021	Start	49	49	49	49	51	51	-	-	-	-
LAP099d	LAP0099	2021	Start	51	51	51	51	53	53	-	-	-	-
LAP100b	LAP0100	2021	Start	91	93	96	98	100	-	-	-	-	-
LAP100c	LAP0100	2021	Start	100	100	100	-	-	-	-	-	-	-
LAP100d	LAP0100	2021	Start	96	96	98	-	-	-	-	-	-	-
LAP101b	LAP0101	2021	Start	68	70	70	70	70	70	-	-	-	-
LAP101c	LAP0101	2021	Start	61	61	61	63	68	69	-	-	-	-
LAP101d	LAP0101	2021	Start	68	72	72	72	72	72	-	-	-	-
LAP102c	LAP0102	2021	Start	75	77	79	-	-	-	-	-	-	-
LAP102d	LAP0102	2021	Start	89	96	96	-	-	-	-	-	-	-
LAP103a	LAP0103	2021	Start	83	83	83	-	-	-	-	-	-	-
LAP104b	LAP0104	2021	Start	82	82	82	-	-	-	-	-	-	-
LAP104d	LAP0104	2021	Start	87	87	89	89	-	-	-	-	-	-
LAP105a	LAP0105	2021	Start	79	82	82	84	89	-	-	-	-	-
LAP105d	LAP0105	2021	Start	58	63	63	63	64	64	-	-	-	-
LAP106a	LAP0106	2021	Start	84	89	89	-	-	-	-	-	-	-
LAP106d	LAP0106	2021	Start	91	93	93	-	-	-	-	-	-	-
LAP107b	LAP0107	2021	Start	63	63	63	63	63	68	-	-	-	-
LAP107c	LAP0107	2021	Start	84	86	86	-	-	-	-	-	-	-
LAP107d	LAP0107	2021	Start	76	76	77	-	-	-	-	-	-	-
LAP108a	LAP0108	2021	Start	107	107	107	-	-	-	-	-	-	-
LAP108d	LAP0108	2021	Start	108	108	108	-	-	-	-	-	-	-
LAP109d	LAP0109	2021	Start	63	65	65	68	68	70	-	-	-	-
LAP110a	LAP0110	2021	Start	61	61	63	63	63	65	-	-	-	-
LAP110b	LAP0110	2021	Start	63	63	63	65	65	65	-	-	-	-
LAP110d	LAP0110	2021	Start	58	61	61	61	63	63	-	-	-	-
LAP111c	LAP0111	2021	Start	51	53	53	56	56	56	-	-	-	-
LAP111d	LAP0111	2021	Start	51	53	53	53	53	56	-	-	-	-
LAP112d	LAP0112	2021	Start	56	56	56	56	58	58	-	-	-	-
LAP113b	LAP0113	2021	Start	51	51	51	51	51	51	-	-	-	-
LAP113c	LAP0113	2021	Start	51	51	53	56	56	58	-	-	-	-
LAP115b	LAP0115	2021	Start	56	56	56	56	56	61	-	-	-	-
LAP115c	LAP0115	2021	Start	61	68	70	77	77	79	-	-	-	-
LAP117b	LAP0117	2021	Start	110	110	110	117	117	-	-	-	-	-
LAP117d	LAP0117	2021	Start	112	112	112	112	112	-	-	-	-	-
LAP118b	LAP0118	2021	Start	121	121	121	-	-	-	-	-	-	-
LAP118c	LAP0118	2021	Start	112	112	114	117	119	-	-	-	-	-
LAP119c	LAP0119	2021	Start	112	112	114	-	-	-	-	-	-	-
LAP119d	LAP0119	2021	Start	112	112	117	-	-	-	-	-	-	-
LAP123a	LAP0123	2021	Start	86	86	86	-	-	-	-	-	-	-
LAP123d	LAP0123	2021	Start	84	84	89	89	-	-	-	-	-	-
LAP124b	LAP0124	2021	Start	89	89	89	89	91	-	-	-	-	-
LAP126a	LAP0126	2021	Start	89	89	89	89	89	-	-	-	-	-
LAP126d	LAP0126	2021	Start	89	89	89	89	-	-	-	-	-	-

## Sheet: Table S3
Development and validation of PCR marker array for molecular selection towards spring, vernalization-independent and winter, vernalization-responsive ecotypes of white lupin (Lupinus albus L.)
Anna Surma, Michał Książkiewicz, Wojciech Bielski, Bartosz Kozak, Renata Galek, Sandra Rychel-Bielska
Scientific Reports
Supplementary Table S3. Mean and standard deviation (SD) values calculated for phenotypic observations recorded in studied environments for white lupin germplasm panel.
Line	Accession	Bud '2020	Bud '2020 SD	Bud '2021	Bud '2021 SD	Start '2020	Start '2020 SD	Start '2021	Start '2021 SD	End '2020	End '2020 SD	End '2021	End '2021 SD
218	95254	47.6667	3.72678	37.5	1.11803	60	4.76095	49.6667	1.49071	73.3333	3.34996	58.5	2.14087
275	95026	50	4.94975	37.5	2.5	65.75	8.75714	50.6667	4.02768	76.75	8.1968	58.6667	3.85861
279	95031	65.5	1.5	63	0	80	2.12132	82	0	91.5	4.33013	91	0
282	95045	67.6667	0.942809	58.25	3.96074	84.3333	3.39935	78	4.63681	91	1.41421	88.5	3.64005
284	95051	53.1	4.25323	45	2.88675	68.6	5.8	61	2.88675	78.7	4.12432	71.6667	5.93483
286	95053	58	3.43188	58.5	2.5	73.8889	2.18299	70	5	84	4.83046	82.75	3.69966
295	95082	48.6	2.15407	45.6	2.05913	64.1	2.87924	61.8	3.86782	75.6	1.49666	70.4	3.49857
330	95180	50.6667	0.942809	47	0	60.6667	2.86744	61	0	73	2.94392	73.8	3.18748
353	95209	49.5	2.72947	42	0	64.2	5.70614	61.2	2.71293	74.3	3.37787	71	4.42719
361	95228	76	6.68331	75	0	86.3333	3.77124	88	0	94.6667	2.0548	96	0
362	95229	48.25	5.21416	39.8333	1.46249	63.5	5.78792	57.1667	1.86339	74.5714	3.77424	65.3333	2.0548
365	95235	48.6667	1.88562	42	0	59	0	56	0	75.3333	1.88562	63	0
397	95457	44.3333	2.35702	45.6667	4.49691	53	0	59	4.89898	66.6667	2.0548	69	4.89898
403	95508	43.7	4.33705	40.2	1.83303	54.2	3.89358	59.2	4.48999	68.2	2.89137	66.75	2.16506
404	95509	41.2	2.13542	36.75	2.04634	49.3	3.40735	50	1	62.4	0.8	57	1
405	95511	42.7	2.36854	34.6667	0.745356	53.4	2.10713	47	0	66	2	57.3333	0.942809
406	95514	45.2222	4.36597	38.75	2.16506	58.2222	6.72934	53	3.67423	72	4.39697	61.25	4.81534
407	95531	46.9	3.23883	36.5	1.80278	54	2.82843	48.8333	3.28718	68.4	2.6533	57.6667	2.92499
408	95611	48	2	40.5	1.80278	60.25	1.56125	56.6667	3.29983	72.5714	3.01696	65.3333	2.0548
409	95632	50.4	4.02989	38.5	3.68556	61.5	4.73814	51.3333	5.08811	73.9	5.02892	61.5	3.86221
410	95673	50.8333	5.39804	52	11.0227	70.2857	7.86882	63.5	13.6657	82.5714	8.31276	75.5	12.5797
411	95018	49	4.40454	38.8333	1.95078	60.6	5.49909	53.5	3.81881	73.3	3.97618	63.1667	2.33928
413	95100	44.4	2.45764	41.4	2.33238	53.7	3.06757	56.4	3.82623	67.6	2.72764	66.6	4.27083
414	95128	52.5714	2.87139	43.8333	1.67498	67.4286	4.43548	59.8333	1.95078	76	1.63299	69.3333	2.21108
415	95161	43.3	2.2383	39.3333	1.79505	53.5	2.01246	52.6667	3.72678	66.3	2.72213	63.8333	3.76017
416	95194	46.8	3.4	41	1	59.6	4.63033	56.6667	2.4267	70.7	3.2573	66	3.16228
417	95265	57.5	2.5	57	1	76.3333	3.68179	77.5	3.64005	88.1667	5.61001	87.5	2.06155
418	95410	50.875	3.55097	44.25	3.89711	66	3.57071	60	2.12132	79	3.74166	70.75	1.92029
419	95411	52.1111	3.38114	43.5	1.80278	63.1111	2.46957	59.8333	2.67187	75.3333	1.63299	70	4.08248
420	95438	45.9	4.10974	40.8	0.979796	60.2	6.49307	56.8	2.63818	72.7	5.9338	64.4	1.95959
421	95444	47.1	2.77308	41.3333	0.942809	59.1	2.91376	59.1667	3.48409	73	2.19089	68.5	4.03113
422	95601	66.8333	3.18416	57	0.816497	79.4	3.72022	75	0	92	0	87	0.816497
423	95607	50.4286	1.04978	44	2.23607	70.2222	7.94114	60	2.3094	82	8.35331	69.1667	3.62476
424	95631	47.2	1.83303	40	0	61.4	1.2	51.6667	0.942809	73.5	1.5	62.6667	0.745356
425	95004	47.8571	4.0507	43.6667	4.57044	62.1429	5.27605	56.8	6.24179	74.4286	2.61081	65.8	4.66476
426	95060	48.9	2.77308	47.1667	2.73354	61.9	4.25323	62.6667	3.19722	74.1	1.3	75.1667	4.52462
427	95062	50.5556	6.09392	43.6	0.8	63.4444	8.22072	61	0	77.1111	9.37425	68.8	0.979796
428	95239	66.3333	2.0548	59	0.816497	72.3333	4.49691	69	2.44949	86.6667	4.49691	85.6667	1.24722
429	95405	42.25	2.48747	49.6667	0.471405	50.25	4.54835	57.3333	4.92161	65.5	3.5	68	4.08248
430	95418	42.7143	2.11891	36.3333	0.942809	52	0.755929	48	1	63.1429	1.6413	58.5	1.11803
431	95430	46.2	3.1241	37.1667	1.46249	53.8	2.63818	52.5	1.80278	70.6	3.00666	62.3333	0.942809
432	95445	43.2	1.83303	36.1667	1.86339	54.8	1.4	50.6667	4.95536	68.2	0.979796	60.6667	3.54338
433	95449	47.6	3.2	40	0	58.8	0.979796	56	0	71.4	2.24499	63	0
434	95453	44.9	3.85876	41	1	55.2	2.4	56.5	0.866025	69.2	2.71293	65.75	1.92029
435	95454	42.4	2.93939	36.4	1.95959	52	0.894427	50.6	1.95959	64.3	1.95192	61.8	0.979796
436	95472	55	0	61	0	67.3333	2.86744	77	0	77	2.94392	82.3333	0.942809
437	95452	45.1111	3.66498	40.25	2.48747	55.8889	3.31476	59.8	2.48193	71.4444	2.54345	70.4	4.31741
438	95471	45.6	2.15407	41	1	60	1.54919	60	4.69042	74.5	2.65518	70	3.10913
439	95024	52.4	1.2	40.8333	1.86339	68.5	3.17017	57.1667	3.43592	79.1	2.02237	70.6667	4.38432
440	95093	46.5	0.67082	38.1667	1.95078	58.7	2.64764	54.5	1.5	68	1.73205	62.6667	1.37437
D	95519	69	0	63.75	2.58602	78.3	0.781025	82.75	3.26917	89	0	91.75	2.58602
K	95413	46	0	37	0	55.3	0.458258	50	1	65	0	60	1.41421
LAP001b	LAP0001	55.6667	0.471405	58	2.88675	74.6667	0.942809	76.5	2.5658	86.3333	1.88562	86.8333	1.21335
LAP001d	LAP0001	59.6667	5.18545	65.6667	1.69967	82	1.41421	84.8333	5.11262	92	0	91.4	0.8
LAP002a	LAP0002	73.6667	2.0548	77	1.63299	88	1.41421	91	1.63299	97	0	99.6667	1.24722
LAP002c	LAP0002	87.6667	1.88562	84	0	106.333	1.88562	96.6667	0.942809	113.667	2.35702	103.333	0.471405
LAP002d	LAP0002	82.6667	1.24722	82.3333	0.471405	95.6667	0.942809	96.6667	0.942809	99	0	103.333	0.471405
LAP003a	LAP0003	81.6667	0.942809	82.8	0.979796	93	1.41421	93	2.44949	97.6667	0.942809	101	1.54919
LAP003b	LAP0003	69.6667	1.88562	65	0	86	0	87	0	93	1.41421	92.3333	0.942809
LAP003d	LAP0003	73	1.41421	63.3333	0.471405	89	0	80.3333	2.35702	97	0	91	1.63299
LAP004b	LAP0004	85.3333	4.78423	90.3333	1.88562	102.333	7.54247	103	4.24264	109.333	6.12826	108.333	3.29983
LAP004c	LAP0004	92	1.63299	88	0.816497	105	0.816497	101	0.816497	111	1.63299	107	0.816497
LAP005b	LAP0005	78	0	76	0.816497	92	0	89	1.41421	99	0	97.6667	0.942809
LAP005c	LAP0005	74	0	85.3333	2.86744	89	0	99.3333	1.24722	99	0	105	0.816497
LAP005d	LAP0005	98.6667	4.71405	100	4.32049	113	5.71548	111.333	4.78423	118.667	5.55778	115.667	3.77124
LAP006b	LAP0006	92	0	87.3333	2.35702	103	1.41421	100	0.816497	111	0	106.667	0.471405
LAP006c	LAP0006	70	4.24264	63.3333	1.79505	83.6667	3.77124	79.6667	3.29983	91.6667	3.77124	88.3333	2.49444
LAP006d	LAP0006	68.3333	1.88562	71.6667	2.86744	88.3333	0.471405	90	0.816497	93	1.41421	99	0.816497
LAP007c	LAP0007	41	0	41	0	52	0	55.8333	1.34371	67	0	65.1667	1.34371
LAP007d	LAP0007	92	0	91	0	102	0	105	0	105	0	110	0
LAP008b	LAP0008	70.3333	0.942809	69.8	3.6	86	0	87	0	92.3333	0.471405	95.25	0.433013
LAP008c	LAP0008	77.6667	2.86744	84	0	93.6667	3.39935	102	1.41421	102	2.44949	108	1.41421
LAP008d	LAP0008	85	3.26599	76.3333	0.942809	98.6667	2.86744	92.3333	5.4365	105	0	101.667	3.09121
LAP009a	LAP0009	78.3333	2.0548	77.6667	0.942809	92.3333	0.471405	93	0	99	0	100	0
LAP009b	LAP0009	79.3333	3.85861	72.3333	3.29983	94.3333	2.49444	87.6667	4.49691	102.667	1.69967	96	4.08248
LAP009c	LAP0009	74	0	71.3333	0.942809	89	0	85.3333	2.35702	97	0	94.3333	2.35702
LAP010a	LAP0010	103	1.41421	96.2	1.83303	113.667	3.29983	108.6	4.27083	119.667	2.62467	114	4.51664
LAP010d	LAP0010	82	2.82843	88.6667	6.79869	96.3333	4.18994	99.3333	5.79272	102	2.44949	105.667	5.4365
LAP011b	LAP0011	67.6667	0.942809	63.6667	0.942809	84.6667	0.942809	82	0	95.6667	0.942809	89.6667	0.942809
LAP011c	LAP0011	54.3333	1.88562	53.1667	1.46249	70.6667	2.35702	68	3.65148	83.6667	3.77124	82.5	1.11803
LAP011d	LAP0011	68.3333	0.942809	70.5	1.65831	86	0	87.5	1.65831	92	0	93	1.22474
LAP012a	LAP0012	74	0	70	0	86	0	87	0	95.6667	0.942809	96	0
LAP012b	LAP0012	62	1.63299	58.6667	2.56038	80.3333	2.49444	74.6667	2.0548	90	1.41421	85.3333	2.21108
LAP012d	LAP0012	62	1.63299	61	0	81.3333	0.471405	74.3333	1.69967	89.6667	0.942809	85.6667	1.24722
LAP013b	LAP0013	57	0	56	0	74.3333	2.49444	69	1.54919	87	2.16025	82	1.26491
LAP013c	LAP0013	68.3333	0.942809	71.6667	13.6951	84.3333	2.35702	87	9.27362	92	2.44949	95.3333	8.25967
LAP013d	LAP0013	67.3333	2.35702	64	1	84.3333	2.35702	79.5	2.5	93	1.41421	88.5	0.5
LAP014b	LAP0014	74	0	68	0	86.6667	0.942809	82.3333	2.35702	95.6667	0.942809	92	0.816497
LAP014c	LAP0014	78	0	75	0	95	0	89	0	105	0.816497	97	0
LAP014d	LAP0014	74	0	67.6667	1.88562	86	0	84.6667	1.88562	94	1.41421	92.3333	2.35702
LAP015a	LAP0015	69	0	68	0	86	0	84.3333	3.29983	95	0	91.3333	3.29983
LAP015b	LAP0015	74	0	74	1.41421	89.6667	1.69967	89.6667	0.942809	99	0	98.6667	0.942809
LAP015c	LAP0015	74	0	70	0	89	0	83.3333	0.942809	99.6667	0.942809	92.3333	2.35702
LAP016d	LAP0016	64.3333	3.68179	61	0	81	2.44949	73.6667	1.24722	90.6667	1.24722	85.3333	1.24722
LAP017c	LAP0017	69	0	71.3333	4.02768	86	0	85	0.816497	92	0	94	1.63299
LAP017d	LAP0017	77	0.816497	70.3333	1.88562	91.3333	1.24722	85.6667	2.35702	100.333	1.24722	92.6667	2.35702
LAP018b	LAP0018	67.6667	0.942809	69.8333	2.73354	84	1.41421	85.8333	2.33928	92	0	92.5	2.5
LAP018c	LAP0018	64.6667	6.59966	60.1667	1.86339	80	5.88784	72.5	1.11803	91.6667	3.77124	84.5	1.11803
LAP018d	LAP0018	64.6667	1.69967	63.6667	0.942809	81.6667	0.942809	81.6667	3.98609	90	1.41421	91.1667	3.0777
LAP019b	LAP0019	67	0	62.2	1.6	84	0	78	2	91	1.41421	87.4	0.8
LAP019c	LAP0019	74	0	71.6	4.27083	86.6667	0.942809	87.6	1.95959	95.6667	0.942809	95.4	1.74356
LAP019d	LAP0019	87	2.82843	76	2.36643	98.6667	2.86744	89	1.26491	105	0	97.2	2.03961
LAP020a	LAP0020	42	5.09902	45	3.60555	53.6667	9.97775	59.1667	6.84146	66	3.74166	69.6667	6.1554
LAP020b	LAP0020	40.3333	0.471405	39.1667	1.86339	51.6667	2.35702	49.8333	3.0777	67.6667	2.49444	62	2.94392
LAP020c	LAP0020	51.6667	5.90668	41.8333	1.21335	66.6667	8.05536	56.8333	1.86339	79.3333	7.4087	64.8333	1.67498
LAP021a	LAP0021	38	0	34	0	44.6667	0.942809	40.6667	0.471405	62	0	58	0.816497
LAP021b	LAP0021	38.3333	0.471405	34.3333	0.471405	50	0	46	0	65	1.41421	61	0.816497
LAP021d	LAP0021	38	0	35.3333	0.745356	47	0.816497	47.6667	1.49071	62	0	60.1667	2.26691
LAP022b	LAP0022	39	0.816497	35.5	0.866025	49.6667	1.24722	47	0	63.3333	0.942809	58	0
LAP022e	LAP0022	42	1.41421	42	1.41421	53	0	55.5	1.11803	67	0	64.3333	0.942809
LAP023a	LAP0023	43.6667	3.09121	43.1667	0.897527	58.3333	3.68179	58	2.88675	72	1.41421	65.3333	2.0548
LAP023b	LAP0023	37.3333	0.942809	36.2	0.979796	43.6667	0.471405	45.8	1.46969	62	0	59	2
LAP023d	LAP0023	38	0	40.6667	2.62467	44	0	56	0	62	0	66.6667	1.24722
LAP024b	LAP0024	38	0	37	0	47	0	49.4	0.8	62	0	59.2	1.46969
LAP024c	LAP0024	36	0	37	0	43.3333	0.471405	47	0	62	0	63	0
LAP025a	LAP0025	38	0	38	2.12132	43.3333	0.471405	49.25	0.433013	62	0	61.75	2.16506
LAP026c	LAP0026	36	0	33	0	41.3333	0.471405	44.5	1.11803	62	0	58.5	2.14087
LAP026d	LAP0026	38	0	35	0	43.6667	0.471405	48.3333	0.942809	62	0	63	0
LAP027a	LAP0027	53.6667	0.942809	46.1667	2.54406	68	2.16025	62.3333	0.942809	79.3333	1.88562	74	3.3665
LAP027b	LAP0027	53	0	46.3333	1.79505	68.3333	1.88562	62	1	78	0	72	1.1547
LAP027d	LAP0027	53	0	49	0	70.3333	0.942809	63.5	0.5	80.6667	1.88562	76.5	0.866025
LAP028b	LAP0028	52	2.94392	50.3333	5.05525	68.6667	4.02768	65.3333	5.67646	76.6667	1.88562	77	6.4291
LAP028d	LAP0028	60	0	62	1.73205	78.3333	0.471405	80.5	2.69258	89	0	88.25	1.92029
LAP029b	LAP0029	46	0	44	0	53.6667	0.471405	56	0	67	0	66.6667	1.24722
LAP030a	LAP0030	43.6667	2.35702	35.8	0.979796	54.6667	1.69967	51	0	68.3333	1.88562	61.4	0.8
LAP030b	LAP0030	41.3333	0.471405	37	0	51.6667	0.471405	51	1	71	0	63	0
LAP031a	LAP0031	61.6667	1.69967	56	0	77.3333	0.942809	73.6667	1.97203	89	0	85.6667	1.24722
LAP031b	LAP0031	62	1.41421	59	2	79.6667	0.471405	71.5	1.11803	89	0	84.3333	0.745356
LAP031d	LAP0031	57	0	54	1.41421	72.3333	1.88562	67.8333	1.46249	85.6667	2.35702	81.8333	1.46249
LAP032d	LAP0032	62.6667	3.09121	56	0	78.3333	2.0548	69.6667	0.745356	89	0	83.5	1.80278
LAP032e	LAP0032	58	1.41421	54.5	1.5	75.6667	1.69967	67.5	1.11803	85.6667	2.35702	78.8333	1.67498
LAP033a	LAP0033	60.3333	0.471405	56.6667	0.942809	77	2.16025	69.6667	0.745356	89	0	83.3333	0.942809
LAP033b	LAP0033	54	0.816497	50.5	5.59017	75.3333	6.01849	69.6667	10.403	87	2.82843	79	9.74679
LAP033c	LAP0033	50	3.74166	41	2.68328	65	5.09902	57.4	5.42586	77	4.24264	68.2	4.79166
LAP034b	LAP0034	61.3333	4.18994	59	4.24264	80.3333	4.92161	71.75	2.04634	90	1.41421	83.25	2.16506
LAP034c	LAP0034	67	0	64.5	0.5	86	0	84.1667	2.67187	92	0	90.6667	1.79505
LAP034d	LAP0034	50.6667	3.09121	41.3333	0.942809	66.6667	3.29983	57	4	75.3333	0.942809	65	2.23607
LAP035c	LAP0035	60.3333	0.471405	60.1667	1.86339	78	0	71.1667	1.67498	89	0	83	1
LAP035d	LAP0035	60	0	56	0	72.6667	0.942809	70.3333	0.745356	89	0	82.6667	0.942809
LAP036a	LAP0036	66.6667	0.471405	66.5	1.5	81.6667	0.942809	83.5	0.866025	89	0	91	1.41421
LAP036c	LAP0036	67.6667	0.942809	69.6667	3.85861	82.6667	2.35702	86.8333	2.26691	90.6667	2.35702	94.8333	2.67187
LAP037b	LAP0037	63.3333	2.49444	65.6667	0.942809	80	1.41421	85.3333	3.44803	89	0	93.1667	4.25898
LAP037c	LAP0037	59	1.41421	59	2.44949	75.3333	0.942809	74.6	3.00666	85	0	85.2	2.63818
LAP037d	LAP0037	63.3333	2.49444	62.3333	0.942809	80	2.94392	79.1667	2.33928	90	1.41421	87.3333	2.0548
LAP038a	LAP0038	47.6667	1.24722	45.2	2.4	60.6667	0.471405	60.8	2.03961	73	1.41421	70	3.28634
LAP038b	LAP0038	49.6667	1.69967	47	0	63	3.26599	64	0.816497	73.6667	2.0548	75	1.63299
LAP038c	LAP0038	50.6667	0.942809	43	0	65.6667	1.88562	61.6667	0.942809	75.3333	0.942809	68	0
LAP039a	LAP0039	49	0	45	2	63	0	61	0	75	0	68.3333	0.471405
LAP039b	LAP0039	48.3333	0.942809	42.6667	0.471405	60.6667	3.39935	58.3333	2.0548	73	1.41421	65.6667	2.49444
LAP039d	LAP0039	50	0	60	1.41421	69.6667	0.471405	75	0	78	0	82.3333	3.85861
LAP040a	LAP0040	54.3333	4.18994	46.5	5.90903	69.6667	6.01849	64.1667	5.72761	80.3333	6.3421	72.8333	6.79256
LAP040c	LAP0040	64	1.63299	61.8333	1.21335	81	0	78.6667	3.81517	89	0	88.3333	2.0548
LAP040d	LAP0040	60.3333	0.471405	57	2	80	1.41421	73.8	1.46969	89	0	84.2	1.6
LAP041b	LAP0041	52	1.41421	47.6667	0.942809	67.6667	2.62467	62.3333	0.942809	78	0	74	1.41421
LAP041c	LAP0041	60.3333	4.49691	58.3333	5.37484	77	2.94392	71.1667	7.946	87	2.82843	79.8333	7.58104
LAP042a	LAP0042	52	1.41421	49.5	1.11803	66	1.41421	65.3333	2.74874	76	1.63299	77.5	2.36291
LAP042b	LAP0042	52	1.41421	49.3333	0.745356	64.3333	2.86744	65.1667	2.33928	75	0.816497	76.6667	2.92499
LAP042d	LAP0042	54.3333	0.471405	52.8333	3.23608	71	0	66	1.41421	81	0	77.1667	2.91071
LAP043a	LAP0043	66.3333	0.471405	60.4	2.33238	80.3333	0.942809	76	0.632456	89	0	86.8	0.748331
LAP043b	LAP0043	60.3333	0.471405	61	0	78.6667	1.88562	73.2	1.46969	89	0	84.8	0.979796
LAP043c	LAP0043	51	2.16025	47	0	64	2.82843	63	0	74	4.32049	75	0
LAP044a	LAP0044	51	1.41421	47	0	65.6667	1.24722	61.6667	0.942809	75.3333	0.942809	72.6667	0.942809
LAP044b	LAP0044	60	0	63.25	0.433013	76	1.41421	80.6667	2.35702	89	0	89.6667	2.35702
LAP044c	LAP0044	49	5.35413	41	2.94392	63	8.60233	54.6667	4.71405	76.6667	9.17727	68	0
LAP045b	LAP0045	53	0	51.1667	0.687184	69.3333	0.471405	66	1.41421	79	1.41421	76	1.52753
LAP045c	LAP0045	52	1.41421	49.1667	1.67498	69	0	65	0	79.3333	0.471405	77	0
LAP045d	LAP0045	54	0	55	2.70801	71.6667	1.69967	67.8333	5.047	80.3333	0.942809	80.3333	5.49747
LAP046a	LAP0046	51.6667	1.24722	46.8333	3.13138	65	2.94392	62.3333	3.24893	76	1.63299	70.8333	4.09946
LAP046b	LAP0046	50.6667	1.69967	50.5	2.5658	64.6667	0.942809	66.5	3.30404	75.3333	0.471405	77.6667	3.59011
LAP046d	LAP0046	60.3333	0.471405	53.5	2.5	77.6667	2.35702	69.8333	2.47768	89	0	82.8333	1.46249
LAP047b	LAP0047	63.6667	2.86744	58.6667	1.79505	80.3333	0.942809	76.6667	2.62467	89	0	87	2.51661
LAP047d	LAP0047	67	0	60.6667	2.0548	81.6667	0.942809	77.6667	1.88562	89	0	87.1667	0.687184
LAP048b	LAP0048	72	2.94392	75.3333	4.71405	86	0	89	0	95	0	100	0
LAP048c	LAP0048	60	0	55.3333	1.97203	75.6667	1.24722	70.6667	3.72678	89	0	82.8333	2.85287
LAP048d	LAP0048	67.6667	0.942809	71.6667	7.4087	83	1.63299	84	0	93	1.41421	92	0
LAP049b	LAP0049	46.3333	6.12826	44.8333	2.91071	60	7.87401	60.6667	4.26875	73	5.65685	70.8333	4.98052
LAP049c	LAP0049	56	6.37704	56	0	78	0	72.5	2.29129	89	0	83.5	2.14087
LAP049d	LAP0049	54.3333	0.942809	45	1.41421	69.6667	4.18994	63	1.63299	80	2.94392	76.6667	4.14997
LAP050a	LAP0050	55	0	46.6667	2.0548	71	0	66.1667	1.95078	81	0	80.3333	2.35702
LAP050b	LAP0050	51	1.41421	43.3333	0.942809	65.3333	1.24722	61.3333	0.745356	76.6667	1.88562	71.5	1.60728
LAP050c	LAP0050	41.3333	0.471405	35	2	51.6667	4.6428	48	1	64.3333	3.29983	59.1667	1.95078
LAP051a	LAP0051	56.6667	2.35702	50	1	72.6667	2.35702	65	1.1547	85	2.94392	78.6667	2.62467
LAP051b	LAP0051	55	1.63299	50.1667	6.01156	71	2.44949	65	3.78594	82.3333	1.88562	74.5	5.56028
LAP051c	LAP0051	56.3333	0.942809	50.8333	1.34371	74.6667	3.39935	66.6667	2.68742	86.3333	3.77124	79.6667	3.49603
LAP052a	LAP0052	56.3333	0.942809	51.5	0.5	73	1.41421	68.6667	0.942809	86.3333	3.77124	80.6667	1.69967
LAP052b	LAP0052	48	0.816497	43.3333	0.942809	61.6667	1.69967	58	0	73	1.41421	68	0
LAP052c	LAP0052	44.6667	3.77124	44.8333	4.21966	57.3333	6.12826	59.6667	4.4597	72.6667	5.18545	70	5.91608
LAP053b	LAP0053	51	1.41421	44	0	65.6667	3.09121	59.8333	1.95078	76	2.82843	67	1.41421
LAP053c	LAP0053	52	1.41421	44.5	1.11803	70.3333	0.942809	61.5	1.80278	81	0	73.5	3.20156
LAP053d	LAP0053	52	1.41421	44.6667	1.79505	68.6667	3.29983	60.5	2.75379	80	1.41421	71.1667	3.62476
LAP054a	LAP0054	53.6667	3.39935	49.2	2.71293	70.3333	4.92161	66.4	4.75815	84.6667	3.29983	77.4	6.3435
LAP054b	LAP0054	43.6667	2.35702	41.5	1.11803	54.6667	2.35702	57.8333	2.47768	68.3333	2.49444	67	3.21455
LAP054c	LAP0054	50.6667	3.29983	45.5	3.20156	65.6667	3.85861	59.3333	2.92499	76	4.08248	68.8333	5.48989
LAP055a	LAP0055	48.3333	1.24722	46.8333	2.33928	63.6667	4.6428	62.6667	0.745356	75.3333	4.18994	74	2.70801
LAP055b	LAP0055	55.6667	2.35702	46.6667	2.35702	72.3333	3.39935	63.6667	1.88562	83.6667	3.77124	74.6667	3.68179
LAP055d	LAP0055	54	1.41421	43.8333	3.48409	69.6667	3.29983	60.1667	4.09946	82.6667	4.6428	71.6667	5.67646
LAP056a	LAP0056	43.3333	1.88562	42.3333	0.471405	60	0	59	1.41421	73	1.41421	70.3333	1.79505
LAP056b	LAP0056	53.3333	3.85861	43	1.52753	70.6667	6.12826	59.8333	3.23608	81.3333	6.12826	70.5	4.23281
LAP056c	LAP0056	45.3333	2.49444	40	0	62	1.63299	56.3333	0.745356	73	1.41421	64.5	1.80278
LAP057a	LAP0057	60	0	57.3333	0.942809	81	0	72	0	89	0	83.6667	0.745356
LAP057c	LAP0057	54	0.816497	49.3333	0.745356	71	0	64.6667	0.745356	81	0	74.6667	2.0548
LAP057d	LAP0057	68.3333	0.942809	70.5	1.5	87.3333	3.29983	88	1	93.6667	1.69967	100	0
LAP058c	LAP0058	54.3333	0.942809	51	1.63299	71	0	67.1667	2.54406	81	0	78.5	1.80278
LAP058d	LAP0058	65	1.41421	57.3333	0.471405	82.3333	1.88562	72.6667	0.471405	90	1.41421	84	0
LAP059a	LAP0059	52.6667	2.0548	44.8	3.42929	69	2.82843	60.8	3.42929	79.3333	2.35702	70.4	5.49909
LAP059b	LAP0059	65	1.41421	56	0	81	0	75.3333	2.35702	89	0	85.3333	2.35702
LAP059d	LAP0059	74.6667	0.471405	65	0	88.6667	0.471405	86	0	98.3333	0.942809	93	0
LAP062a	LAP0062	71.6667	3.29983	67.6667	2.0548	86	0	87	0.816497	94	1.41421	95.6667	3.09121
LAP062d	LAP0062	69	0	68	0	85.6667	0.471405	100	0	95	0	106	0
LAP067a	LAP0067	37.3333	1.24722	34	1	43	0	42.6667	1.49071	62	0	54.5	1.5
LAP067c	LAP0067	36	0	34	1	43	0	42	1.1547	62	0	54.3333	1.69967
LAP067d	LAP0067	38	0	35	0	43	0	43.8333	0.897527	62	0	54	1.41421
LAP072b	LAP0072	42	0	40.6667	1.49071	53	0	54.5	3.2532	64	0	64.8333	3.28718
LAP072c	LAP0072	42	0	40	0	53	0	56	0	64	0	64.25	2.16506
LAP072d	LAP0072	42	0	40	0	55.3333	1.24722	51.8333	1.86339	66.6667	2.0548	63	0
LAP074b	LAP0074	36.6667	0.942809	34	1	41.3333	0.471405	43	1	62.6667	0.942809	55	1.41421
LAP074c	LAP0074	40.3333	1.69967	37	2.23607	51	5.65685	51.3333	2.13437	68	4.24264	62.5	2.14087
LAP074d	LAP0074	42	0	45.6667	2.86744	52.3333	0.942809	61	0	62	0	66	1.63299
LAP083a	LAP0083	43.3333	1.88562	39	1.41421	58.6667	2.35702	56.3333	0.745356	71.3333	2.0548	64.8333	1.67498
LAP083c	LAP0083	41.3333	0.471405	38.2	1.46969	54.3333	1.88562	52.6667	3.39935	68	2.94392	64.1667	1.86339
LAP083d	LAP0083	42	0	40	0	58.3333	0.942809	56.3333	0.745356	70.3333	0.942809	63.3333	0.745356
LAP084c	LAP0084	64	0	67.4	1.49666	81	0	84.6	3.92938	89	0	95	4.14729
LAP084d	LAP0084	66	1.41421	66.75	3.03109	81	0	83.75	2.04634	89	0	92.25	1.29904
LAP085a	LAP0085	48.3333	0.942809	41.3333	0.942809	64	0	59	1.41421	76	0	69.6667	1.79505
LAP085c	LAP0085	46.3333	0.471405	40	0	61.6667	0.471405	56.6667	0.942809	74	0	65.6667	1.49071
LAP085d	LAP0085	50	0	41.3333	1.37437	65.3333	0.942809	57	1	76	0	68	0
LAP086a	LAP0086	42	0	40	0	58.3333	0.471405	58	0	69.3333	1.69967	65	0
LAP086c	LAP0086	42	0	40	0	54.6667	1.69967	51.6667	1.49071	69	0	63	0
LAP086d	LAP0086	41.6667	0.942809	38	1.41421	51.6667	2.62467	49	0	66.3333	2.0548	63.6667	0.942809
LAP087a	LAP0087	44.6667	1.88562	40	0	57.6667	0.471405	54.1667	1.95078	70.3333	0.942809	63	0
LAP087c	LAP0087	43.6667	2.35702	40	0	58	1.41421	54.6667	1.97203	73.6667	2.0548	64.6667	0.745356
LAP087d	LAP0087	45.3333	2.49444	40	0	59	1.41421	56	0	70.3333	0.942809	64.3333	0.942809
LAP088a	LAP0088	58.3333	2.35702	48	1.52753	73	1.41421	64.1667	3.0777	84.3333	3.39935	74.1667	3.67045
LAP091a	LAP0091	46.3333	2.86744	41.8333	2.73354	60.6667	5.18545	61.5	2.5658	71.3333	3.29983	74.3333	4.60676
LAP091b	LAP0091	44.6667	2.35702	40.8333	1.21335	61.6667	2.35702	58	2.23607	72	1.41421	67.1667	3.0777
LAP091d	LAP0091	46.3333	0.471405	40.8333	1.21335	59.3333	0.471405	56	0	71	0	63.6667	0.942809
LAP092d	LAP0092	48	0	41.6667	0.745356	63.3333	0.942809	58	0	74.6667	0.471405	68.3333	0.745356
LAP093b	LAP0093	53	0	46	3.16228	66.6667	2.62467	61.6667	2.68742	77.3333	0.942809	75.5	2.14087
LAP093c	LAP0093	47	0	40	0	60	0	57	1	72	1.41421	64.6667	0.471405
LAP093d	LAP0093	45.3333	0.942809	40.3333	0.745356	58.3333	0.471405	55.5	3.81881	70.6667	2.35702	65.3333	2.74874
LAP094b	LAP0094	57.3333	3.29983	51	0	76.3333	3.29983	68.1667	1.57233	89	0	81	2.44949
LAP094c	LAP0094	54.3333	0.942809	42.3333	0.471405	70.3333	0.942809	58.8333	1.86339	81	0	67.8333	3.13138
LAP094d	LAP0094	46	0	40	0	60	0	58	0	71	0	66	1.41421
LAP095a	LAP0095	52	1.41421	45.3333	2.92499	66.3333	1.69967	61.5	2.5	76.6667	0.942809	74.1667	4.5977
LAP095b	LAP0095	47	0	40.5	1.11803	61	0	56	0	73.6667	2.0548	63.8333	1.86339
LAP095d	LAP0095	51	5.65685	48.6667	7.36357	63.6667	7.31817	63.3333	4.49691	77	8.48528	74.8333	6.46572
LAP096a	LAP0096	45.3333	0.942809	39.8333	0.372678	55.6667	3.09121	53.5	2.5	67.3333	2.86744	63	1.1547
LAP096b	LAP0096	46	0	40	0	55	1.41421	55.5	1.11803	67.6667	0.942809	63.6667	1.49071
LAP096d	LAP0096	45.3333	0.471405	40	0	56.3333	1.69967	56	0	69	0	63.6667	0.942809
LAP097a	LAP0097	52	2.94392	47.5	4.03113	66	4.54606	63	5.71548	76	4.08248	74.3333	6.18241
LAP097b	LAP0097	65.3333	2.35702	43.1667	2.47768	81.6667	3.29983	55.3333	1.79505	91.6667	0.471405	66.5	2.36291
LAP097c	LAP0097	52	4.24264	53	2.23607	67.3333	5.18545	68.3333	3.39935	80.3333	7.36357	80.1667	2.91071
LAP098a	LAP0098	66	1.41421	61.4	2.87054	81.6667	3.29983	72.6	7.76144	92	2.44949	91.4	3.87814
LAP098c	LAP0098	52	4.54606	42.4	0.489898	66	4.54606	57.2	0.979796	78.3333	6.12826	65	0
LAP098d	LAP0098	59.3333	6.59966	53.6667	3.29983	79	1.41421	67.3333	3.29983	89	0	80.6667	2.35702
LAP099a	LAP0099	51.3333	3.85861	44.6667	7.22649	65.3333	2.62467	61.5	4.42531	77.6667	2.35702	73	5.41603
LAP099b	LAP0099	40	0	36.3333	0.942809	48.3333	2.0548	49.6667	0.942809	63.3333	0.942809	62.1667	1.86339
LAP099d	LAP0099	46	0	39.5	1.11803	55	1.63299	51.6667	0.942809	72	1.41421	63	0
LAP100b	LAP0100	80.6667	2.0548	81.6	3.00666	93	1.41421	95.6	3.2619	101	1.41421	103.6	3.00666
LAP100c	LAP0100	104.333	4.10961	89	0	117.667	1.24722	100	0	121	0.816497	106.333	0.471405
LAP100d	LAP0100	80	1.41421	74	4.24264	99.6667	3.29983	96.6667	0.942809	108	4.24264	101.667	3.39935
LAP101b	LAP0101	63	1.41421	56	0	78	0	69.6667	0.745356	89	0	82	0
LAP101c	LAP0101	58.3333	3.77124	48.1667	3.8478	73.6667	4.78423	63.8333	3.38707	86.3333	3.77124	74.8333	6.17567
LAP101d	LAP0101	69	0	54.1667	1.95078	82.6667	1.24722	71.3333	1.49071	89	0	83.6667	0.745356
LAP102c	LAP0102	67.6667	0.942809	62.3333	0.942809	81.6667	0.942809	77	1.63299	90	1.41421	87.6667	1.24722
LAP102d	LAP0102	74.6667	0.942809	70	3.55903	88.6667	2.35702	93.6667	3.29983	97.6667	0.942809	99.3333	0.942809
LAP103a	LAP0103	74	0	70	0	87	0	83	0	97.6667	0.942809	93.6667	0.942809
LAP104b	LAP0104	71	1.41421	67	0.816497	86	0	82	0	94	1.41421	90	1.41421
LAP104d	LAP0104	74	0	70	0	87.6667	0.942809	88	1	96.3333	1.88562	97	1
LAP105a	LAP0105	64.6667	1.69967	66	1.67332	80	1.41421	83.2	3.31059	89	0	92.8	2.71293
LAP105d	LAP0105	53.6667	7.4087	47.3333	0.745356	67.3333	6.59966	62.5	2.06155	81	5.71548	72.3333	3.29983
LAP106a	LAP0106	76	0	70	0	91	1.41421	87.3333	2.35702	101	1.41421	97.3333	0.942809
LAP106d	LAP0106	79.6667	2.35702	81	2.94392	94	1.41421	92.3333	0.942809	104	1.41421	102.667	1.88562
LAP107b	LAP0107	54.3333	0.942809	47.8333	1.86339	69.6667	1.88562	63.8333	1.86339	80	1.41421	76.6667	3.49603
LAP107c	LAP0107	72.3333	2.35702	68	0	89	1.63299	85.3333	0.942809	98.3333	0.942809	96.3333	2.35702
LAP107d	LAP0107	68.3333	0.942809	61	0	87	0	76.3333	0.471405	95	0	84.3333	0.471405
LAP108a	LAP0108	96.3333	4.18994	88	5.65685	105.333	4.71405	107	0	111	0	113	0
LAP108d	LAP0108	102	2.44949	98.6667	1.88562	116	0	108	0	120	0	113	0
LAP109d	LAP0109	57	1.41421	51	0	71	0	66.5	2.36291	87.6667	1.88562	79.5	2.75379
LAP110a	LAP0110	53	1.63299	49.6667	1.88562	68	2.16025	62.6667	1.37437	77.6667	2.35702	74.3333	1.79505
LAP110b	LAP0110	55	0	47	0	71	0	64	1	81.6667	0.942809	75.6667	1.97203
LAP110d	LAP0110	53	0	47	0	65.6667	2.35702	61.1667	1.67498	79	1.41421	73.1667	1.95078
LAP111c	LAP0111	42	0	39	1.41421	54.6667	0.471405	54.1667	1.95078	67	0	63	0
LAP111d	LAP0111	42	0	39.5	1.11803	55	1.41421	53.1667	1.46249	67	0	63	0
LAP112d	LAP0112	47.6667	0.471405	40.6667	1.49071	61.3333	1.88562	56.6667	0.942809	72	1.41421	63	0
LAP113b	LAP0113	41.6667	0.471405	37.5	2.5	54.3333	2.0548	51	0	66	1.63299	62.3333	0.942809
LAP113c	LAP0113	42	0	41.1667	1.86339	57	0	54.1667	2.67187	68	0	63.3333	0.745356
LAP115b	LAP0115	46.3333	0.471405	42	0	59.3333	0.471405	56.8333	1.86339	71.6667	0.942809	65.6	1.2
LAP115c	LAP0115	64	8.98146	54.5	5.88076	80	10.198	72	6.32456	91.3333	7.93025	83	6.16441
LAP117b	LAP0117	106.333	1.88562	101.8	1.46969	116.333	2.86744	112.8	3.42929	121	1.41421	118.2	0.979796
LAP117d	LAP0117	106.333	1.88562	102	4.47214	120	2.44949	112	0	129	0	118.6	0.8
LAP118b	LAP0118	111	1.63299	114.667	3.09121	125	1.41421	121	0	129	0	128	0
LAP118c	LAP0118	111.667	0.942809	103.6	1.2	127	1.41421	114.8	2.78568	129	0	120.5	0.866025
LAP119c	LAP0119	106.333	5.24934	103	0	118	5.09902	112.667	0.942809	129	0	121	0
LAP119d	LAP0119	109.667	0.942809	103	1.63299	122	1.41421	113.667	2.35702	129	0	120.333	0.942809
LAP123a	LAP0123	65	1.41421	70	0	80.3333	0.942809	86	0	89.6667	0.471405	98	0
LAP123d	LAP0123	75.3333	5.79272	68.5	0.866025	87	0	86.5	2.5	94.6667	2.0548	95.5	1.65831
LAP124b	LAP0124	68.3333	0.942809	72.8333	1.06719	85.6667	0.942809	89.4	0.8	92	0	98.8	0.979796
LAP126a	LAP0126	76	0	71.8	0.979796	89	0	89	0	99	0	98.4	0.489898
LAP126d	LAP0126	74.6667	0.942809	72.75	1.29904	89	0	89	0	98.3333	0.942809	98	0

## Sheet: Table S4
Development and validation of PCR marker array for molecular selection towards spring, vernalization-independent and winter, vernalization-responsive ecotypes of white lupin (Lupinus albus L.)
Anna Surma, Michał Książkiewicz, Wojciech Bielski, Bartosz Kozak, Renata Galek, Sandra Rychel-Bielska
Scientific Reports
Supplementary Table S4. The list of all PCR-based markers used in the study with primer sequences and their coordinates in white lupin genome sequence.
Name	Task	Journal article	Forward primer name	Forward primer sequence	Chromosome	Forward primer chromosome min position	Forward primer chromosome max position	Reverse primer name	Reverse primer sequence	Reverse primer chromosome min position	Reverse primer chromosome max position
PR_30	Germplasm genotyping	BMc Plant Biol (2024)	PRFTC1F1	TGGCATTGTAGATTAGGTCATGT	Lalb_Chr14	5842552	5842574	PRFTc1_R1b	TGCAACTCATTCATGAATCCTTGAG	5843339	5843363
PR_35a, PR_35b	Germplasm genotyping	BMc Plant Biol (2024)	PRFTc1_F2b	ACAAATTGGAACTCAGATTAGCAGA	Lalb_Chr14	5845649	5845673	PRFTC1R2	AGTAACCAGTGACCATGTGCC	5846277	5846297
PR_36a, PR_36b	Germplasm genotyping	BMc Plant Biol (2024)	PRFTC1F3	TCTTCTCTACCCTCTGCTCCT	Lalb_Chr14	5846032	5846052	PRFTc1_R3b	AAGTTTGTAGGTGAGAGTGATGAGT	5846733	5846757
PR_39	Germplasm genotyping	BMc Plant Biol (2024)	PRFTC1F4	ATAAGATTGAATCCCTCTCTCGTCT	Lalb_Chr14	5847709	5847733	PRFTc1_R4b	ACAACAAACACATAAATCTATACTGGA	5848329	5848355
PR_41	Germplasm genotyping	BMc Plant Biol (2024)	PRFTc1_F4c	TGCTATAGTTATTGCTGTTCCACAA	Lalb_Chr14	5848673	5848697	PRFTC1R4	GGAAACAATGCAACAGTTGAATGA	5849415	5849438
PR_42a,PR_42b	Germplasm genotyping	BMc Plant Biol (2024)	PRFTC1F5	GGAGAAACTCGCTGGAAATTGC	Lalb_Chr14	5849358	5849379	PRFTc1_R5b	AGAAGCTTAATGAACTGAAGCAATT	5850142	5850166
PR_58a, PR_58b, PR_58c	Germplasm genotyping	BMc Plant Biol (2024)	PRFTc1F1	TGGCATTGTAGATTAGGTCATGT	Lalb_Chr14	5842552	5842574	PRFTc1R1	GCACAAAAACAAGCAGAACAA	5845035	5845055
PR_70	Germplasm genotyping	BMc Plant Biol (2024)	FTc1_R4c	CTATATCCATCTTAGCTTTAAAACTT	Lalb_Chr14	5849742	5849767	FTc1_F4c	TGTGCAGATTTAACAGCAACTTCTT	5849993	5850017
PR_71a, PR_71b, PR_71c, PR_71d	Germplasm genotyping	BMc Plant Biol (2024)	PRFTC1F5A1	ACCATTTGACCACCTTATAACTCCC	Lalb_Chr14	5849647	5849671	PRFTC1R5A1	GGGACCCTTTTTCTATCAACAAAATGA	5849877	5849903
QTL01 (MFT-FT3-F1)	Germplasm genotyping	Mol Breeding (2019) 39:43	MFT-FT3-F1	AGCCATAGAATCTTAGTAGCCCT	Lalb_Chr05	6316914	6316936	MFT-FT3-R1	TCAGCAGAAAGGACCACTCG	6316646	6316665
QTL02 (FTc1-F4)	Germplasm genotyping	Mol Breeding (2019) 39:43	FTc1-F4	TGTGCAGATTTAACAGCAACTTCTT	Lalb_Chr14	5849993	5850017	FTc1-R4	TTTGGTTTCCCTCTATCTTAAACTAT	5849720	5849745
QTL03 (FY-F6)	Germplasm genotyping	Mol Breeding (2019) 39:43	FY-F6	ATGGTGATATCCATGGTGCAAA	Lalb_Chr01	4477992	4478013	FY-R6	ACTGTCCTGTCCCTTGAATCTC	4477672	4477693
QTL05 (VIP3-F2)	Germplasm genotyping	Mol Breeding (2019) 39:43	VIP3-F2	TTTGCAATGAAACTCGCCGG	Lalb_Chr07	2121666	2121685	VIP3-R2	AACAAAGCTGTCGAGGGAGG	2121904	2121923
QTL06 (TP23903)	Germplasm genotyping	J Appl Genet (2020) 61:531-545	TP23903F	CAGCAATATTGAGAGCAACCAA	Lalb_Chr02	152571	152592	TP23903R	TGTATTATATGGCTTTGATTGTGTC	152610	152634
QTL07 (TP235608)	Germplasm genotyping	Int J Mol Sci (2021) 22(8):3856	TP235608F	GTAGTCCCAAACATGAACGCAG	Lalb_Chr02	14541014	14541035	TP235608R	TCATCTGCATACTTGTCATTCCT	14541208	14541230
QTL08 (TP94353)	Germplasm genotyping	Int J Mol Sci (2021) 22(8):3856	TP94353F	CAGCATTTATGTTGTTGGGACA	Lalb_Chr02	15049541	15049562	TP94353R	GGAACCCTGCAATTTGGATAAGG	15049452	15049474
QTL09 (SKIP1-F2)	Germplasm genotyping	Mol Breeding (2019) 39:43	SKIP1-F2	TAAGGTTCTCAAGAGAAATCTCATGAA	Lalb_Chr13	13924778	13924804	SKIP1-R2	ATTTAGGTACTCATCAGGAACAATTCCCGTG	13924726	13924756
QTL10 (TP402859)	Germplasm genotyping	Int J Mol Sci (2021) 22(8):3856	TP402859F	CTGGTGGCAAAAGAAGCAGAA	Lalb_Chr13	15203335	15203355	TP402859R	AAAGCCAGGAAAGCACATTGG	15203158	15203178
QTL11 (FTa1-F2)	Germplasm genotyping	Mol Breeding (2019) 39:43	FTa1-F2	ACCTTCTTCCACCAGAACCAG	Lalb_Chr02	15000158	15000178	FTa1-R2	AGCAACTACTGGGCCTAGT	14997957	14997975
QTL12 (SEP3-F1)	Germplasm genotyping	Mol Breeding (2019) 39:43	SEP3-F1	TATTTAAGGATGAAGCACCA	Lalb_Chr13	15042385	15042404	SEP3-R1	TTTTTATCATTTCATTTTCTTCG	15042508	15042529
QTL13 (TP86766)	Germplasm genotyping	Int J Mol Sci (2021) 22(8):3856	TP86766F	CAGCATGCAAGAAAGCTG	Lalb_Chr16	453954	453971	TP86766R	TCCTTTCTTCTCCTTCTCTTTC	453996	454017
QTL14 (PIF4-F6)	Germplasm genotyping	Mol Breeding (2019) 39:43	PIF4-F6	GGGTCAACTTTGAGGACTAGTGT	Lalb_Chr04	1105241	1105263	PIF4-R6	TTCCTTCTTCCAATGGCTTGA	1105410	1105430
QTL15 (TP47110)	Germplasm genotyping	J Appl Genet (2020) 61:531-545	TP47110F	TTAGCTGGTTTAATGTGGTGGCACTCA	Lalb_Chr02	635858	635884	TP47110R	AAAGAGCAAACCAAGCCTATCT	635819	635840
QTL16 (TP345457)	Germplasm genotyping	Int J Mol Sci (2021) 22(8):3856	TP345457F	CACAATTCACTACCACAGATCAACC	Lalb_Chr13	14690123	14690147	TP345457R	GATTTCGTCCATCCAAGGATTCTTC	14690376	14690400
Chr02_2625564_D_Seq	Sequencing, marker development	This study	Chr02_2625564_DF	GCACAAAACAAGGAATTACTCATGAAG	Lalb_Chr02	2625407	2625433	Chr02_2625564_DR	ATGAGTGATGAAATAAGTTTTTGGATGA	2625780	2625807
Chr02_2625564_D_dCAPS	Germplasm genotyping	This study	Chr02_2625564_DF_HpaII	GAGTCAATTTGTTTCAGACACATACCG	Lalb_Chr02	2625670	2625695	Chr02_2625564_DR	ATGAGTGATGAAATAAGTTTTTGGATGA	2625780	2625807
Chr06_14434379_CAPS	Germplasm genotyping	This study	Chr06_14434379_F_HpaII	ACTGGTTTAGATGGGTGAAGAAGT	Lalb_Chr06	14434690	14434713	Chr06_14434379_R	AAGGAATGCGAAGAAGGACCT	14434126	14434146
Chr07_16560064_D_CAPS	Germplasm genotyping	This study	Chr07_16560064_DF	ACTAAGATCAAGCACGTTTCTAAATCT	Lalb_Chr07	16559888	16559914	Chr07_16560064_DR	AGCAATAACTTTGGTGATGATTTTGA	16560354	16560379
Chr08_3090075_D_Seq	Sequencing, marker development	This study	Chr08_3090075_DF	TATGACCAGCTCCTTGACCGA	Lalb_Chr08	3089889	3089909	Chr08_3090075_DR	TGTGCTTGGATTCTTGCTCGT	3090328	3090348
Chr08_3090075_D_dCAPS	Germplasm genotyping	This study	Chr08_3090075_DF2_Nla4	GACCGAGTCACAAAGATGGGTGC	Lalb_Chr08	3089904	3089926	Chr08_3090075_DR2	AGTTCATGACACTGATTTCTTCTCTGT	3090100	3090125
Chr08_12044717_CAPS	Germplasm genotyping	This study	Chr08_12044717_F	TGGTTCTGCTTGGCGTTG	Lalb_Chr08	12044673	12044690	Chr08_12044717_R	CTTTAGGGTGAGCAAAAAGTTTCTAT	12044828	12044853
Chr11_5890565_D_Seq	Sequencing, marker development	This study	Chr11_5890565_DF	GGTTTTGTGTTCGGGGAAATTGG	Lalb_Chr11	5890413	5890435	Chr11_5890565_DR	CCGTTTAAAGCAATCCAACCACTG	5890842	5890865
Chr11_5890565_D_dCAPS	Germplasm genotyping	This study	Chr11_5890565_DF_MaeII	TCAATCACGTCAAATTCTGCTTTCACG	Lalb_Chr11	5890604	5890628	Chr11_5890565_DR	CCGTTTAAAGCAATCCAACCACTG	5890842	5890865
Chr11_14834409_CAPS	Germplasm genotyping	This study	Chr11_14834409_F	AATTATATTTGCATGAATTGGTTACGGA	Lalb_Chr11	14834328	14834355	Chr11_14834409_R	CACACTTGGACGGCATCAAA	14834489	14834508
Chr13_12561729_D_Seq	Sequencing, marker development	This study	Chr13_12561729_DF	TACGTGGTGGAATGATGCTCC	Lalb_Chr13	12561517	12561537	Chr13_12561729_DR	TTTGCACTCCCTCTTCCAAGC	12561982	12562002
Chr13_12561729_D_PCR	Germplasm genotyping	This study	Chr13_12561729_DF2	GATCAACTTCACCAAGATCATTATT	Lalb_Chr13	12561877	12561898	Chr13_12561729_DR	TTTGCACTCCCTCTTCCAAGC	12561982	12562002
Chr13_1469866_CAPS	Germplasm genotyping	This study	Chr13_1469866_F_RsaI	AAAATGCAGGGAGGACATGGC	Lalb_Chr13	1470103	1470123	Chr13_1469866_R	ACCTTTCCAAATGATTCATAAGCCAC	1469664	1469689
Chr16_572706_CAPS	Germplasm genotyping	This study	Chr16_572706_F	CCCCTATCATCCTTGTCACTCGT	Lalb_Chr16	572580	572602	Chr16_572706R_HaeIII	TTTTATTGAAGGCATAAAACTAACCATGGC	572708	572736
Chr25_4002891_D_Seq	Sequencing, marker development	This study	Chr25_4002891_DF	AGAGGGCAATCTTGGAGAGGT	Lalb_Chr25	4002695	4002715	Chr25_4002891_DR	GTACCATTACGTAGCTTGACAAACA	4003159	4003183

## Sheet: Table S5
Development and validation of PCR marker array for molecular selection towards spring, vernalization-independent and winter, vernalization-responsive ecotypes of white lupin (Lupinus albus L.)
Anna Surma, Michał Książkiewicz, Wojciech Bielski, Bartosz Kozak, Renata Galek, Sandra Rychel-Bielska
Scientific Reports
Supplementary Table S5. Results of white lupin germplasm panel genotyping with DArT-seq and silicoDArT PCR-based markers.
Line	Chr02_2625564_D	Chr06_14434379	Chr07_16560064_D	Chr08_12044717	Chr08_3090075_D	Chr11_14834409	Chr11_5890565_D	Chr13_12561729_D	Chr13_1469866	Chr16_572706
403	0	0	1	0	1	0	0	2	0	1
404	0	0	2	0	1	0	0	0	0	1
405	0	0	2	0	1	0	0	1	0	1
406	0	0	2	0	1	0	0	0	0	1
407	0	0	0	0	0	0	0	2	0	0
408	0	0	2	0	0	0	0	0	0	0
409	0	0	2	0	1	0	0	0	0	0
410	0	0	2	0	0	0	0	0	0	0
411	0	0	2	0	2	0	0	0	0	0
413	0	0	2	0	1	0	0	0	0	1
414	0	0	1	0	0	0	0	2	0	1
415	0	0	0	0	0	1	0	2	0	1
417	0	0	1	0	2	0	0	2	0	0
418	0	0	1	0	1	0	0	0	0	0
419	0	0	1	0	1	0	0	2	0	1
420	0	0	2	0	0	0	0	2	0	2
421	0	0	2	0	1	0	0	0	1	1
423	0	0	0	0	0	0	0	2	0	0
424	0	0	2	0	0	0	0	0	0	0
425	0	0	0	0	1	0	0	0	0	1
426	0	0	2	0	0	0	0	0	0	1
427	0	0	1	0	0	0	0	2	0	1
430	0	0	2	0	0	0	0	0	0	2
431	0	0	2	0	0	0	0	0	0	0
432	0	0	2	0	0	0	0	0	0	2
434	0	0	2	0	0	0	0	0	0	1
435	0	0	2	0	0	0	0	1	0	1
437	0	0	1	0	2	0	0	2	0	1
438	0	0	2	0	1	0	0	0	0	0
439	0	1	1	0	2	0	0	2	0	2
440	0	0	2	0	0	0	0	0	0	2
K	0	0	2	0	0	0	0	0	0	0
D	2	0	0	0	0	0	0	2	0	2
LAP001b	0	0	0	0	0	0.1	0	0	2	0
LAP001d	0	0	0	0	0	0.1	0	2	0	0
LAP002a	0	0	0	0	2	0	0	2	1	0
LAP002c	0	0	0	0	1	0	0	2	2	0
LAP002d	0	0	0	0	0	0	0	2	0	0
LAP003a	0	0	0	0	2	0	0	2	1	0
LAP003b	0	0	0	0	2	0	0	2	0	0
LAP003d	0	0	0	0	2	0	0	2	0	0
LAP004b	0	0	0	0	0	0	0	2	1	0
LAP004c	0	0	0	0	2	0	0	2	1	0
LAP005b	0	0	0	0	2	0	0	0	1	0
LAP005c	0	0	0	0	2	0	0	2	0	0
LAP005d	0	0	0	0	2	0	0	2	2	0
LAP006b	0	0	0	0	2	0	0	2	0	0
LAP006c	0	0	0	0	0	0	0	2	0	0
LAP006d	0	0	0	0	2	0	0	2	0	0
LAP007c	0	0	0	0	2	0	0	2	0	2
LAP007d	0	0	0	0	2	0	0	2	2	0
LAP008b	0	0	0	0	0	0	0	0	0	0
LAP008c	0	0	2	0	2	0	0	0	0	0
LAP008d	0	0	0	0	2	0	0	2	1	0
LAP009a	0	0	0	0	0	0.1	0	0	2	0
LAP009b	0	0	0	0	2	0.1	0	2	1	0
LAP009c	0	0	0	0	2	0.1	0	2	2	0
LAP010a	0	0	0	0	2	0	0	2	2	0
LAP010d	0	0	0	0	0	0	0	2	2	0
LAP011b	0	0	0	0	0	0	0	2	0	0
LAP011c	0	0	2	0	0	0	2	0	0	0
LAP011d	0	2	0	0	2	0	0	2	0	0
LAP012a	0	0	0	0	2	0	0	2	0	0
LAP012b	0	0	2	0	2	0	0	0	0	0
LAP012d	0	0	0	0	0	0	0	2	0	0
LAP013b	0	0	0	0	0	0	0	2	0	0
LAP013c	0	0	2	0	2	0	0	2	0	0
LAP013d	0	0	0	0	0	0	0	2	0	0
LAP014b	0	0	0	0	2	0	0	2	0	0
LAP014c	0	0	0	0	2	0	0	0	0	0
LAP014d	0	0	0	0	2	0	0	2	0	0
LAP015a	0	0	0	0	2	0	0	2	0	0
LAP015b	0	0	2	0	0	0	0	0	0	0
LAP015c	0	0	0	0	0	0	0	2	0	0
LAP016d	0	2	0	0	2	0	0	2	0	0
LAP017c	0	0	0	0	0	0	0	2	0	0
LAP017d	0	0	0	0	2	0	0	2	0	0
LAP018b	0	0	2	0	2	0	0	0	0	0
LAP018c	0	0	0	0	0	0	0	2	0	0
LAP018d	0	0	0	0	0	0	0	2	0	0
LAP019b	0	2	0	0	2	0	0	2	0	0
LAP019c	0	0	0	0	2	0	0	2	0	0
LAP019d	0	0	2	0	2	0	0	0	0	0
LAP020a	0	0	2	0	2	0	0	2	0	2
LAP020b	0	0	2	0	2	0	0	2	0	0
LAP020c	0	0	0	0	2	0	0	2	0	0
LAP021a	0	0	2	0	0	0	0	0	0	2
LAP021b	0	0	0	0	2	0	0	0	2	2
LAP021d	0	0	2	0	0	0	0	0	0	2
LAP022b	0	0	0	0	2	0	0	0	0	2
LAP022e	0	2	0	0	2	0	0	2	0	0
LAP023a	0	0	0	0	2	0	0	2	0	1
LAP023b	0	0	2	0	2	0	0	0	0	2
LAP023d	0	0	0	0	0	0	0	2	0	2
LAP024b	0	2	0	0	2	0	0	2	0	2
LAP024c	0	0	2	0	2	0	0	0	0	0
LAP025a	0	0	2	0	2	0	0	0	0	2
LAP026c	0	2	2	0	2	0	0	0	0	2
LAP026d	0	0	0	0	2	0	0	2	0	2
LAP027a	0	0	0	0	0	0	0	2	0	0
LAP027b	0	0	0	0	0	0	0	2	0	0
LAP027d	0	0	0	0	0	0	0	2	0	0
LAP028b	0	0	2	0	2	0	0	0	0	0
LAP028d	0	0	2	0	0	0	0	0	0	0
LAP029b	0	0	0	0	2	0	2	2	0	2
LAP030a	0	0	2	0	0	0	0	0	0	0
LAP030b	0	2	0	0	2	0	0	2	0	0
LAP031a	0	0	2	0	2	0	0	2	0	0
LAP031b	0	0	2	0	0	0.1	0	0	0	0
LAP031d	0	0	1	0	1	0	0	2	0	0
LAP032d	0	0	2	0	0	0	0	0	0	0
LAP032e	0	0	0	0	0	0	0	2	0	0
LAP033a	0	0	0	0	2	0	0	2	0	0
LAP033b	0	0	0	0	0	0	0	0	0	0
LAP033c	0	0	0	0	0	0	0	0	0	1
LAP034b	0	0	2	0	0	0	0	0	0	0
LAP034c	0	0	0	0	2	0	0	2	0	0
LAP034d	0	0	2	0	0	0	0	0	0	0
LAP035c	0	0	0	0	2	0	0	2	0	0
LAP035d	0	0	0	0	0	0.1	0	2	0	0
LAP036a	0	0	0	0	2	0	0	2	0	0
LAP036c	0	0	2	0	0	0	0	0	0	0
LAP037b	0	0	0	0	0	0	0	2	1	0
LAP037c	0	0	2	0	0	0	0	0	0	0
LAP037d	0	0	1	0	2	0	0	2	0	0
LAP038a	0	0	0	0	0	0	0	2	0	0
LAP038b	0	0	2	0	0	0	0	0	0	0
LAP038c	0	0	0	0	2	0	0	2	0	0
LAP039a	0	0	0	0	2	0	0	2	0	0
LAP039b	0	0	0	0	0	0	0	0	0	0
LAP039d	0	0	0	0	0	0.1	0	2	0	0
LAP040a	0	0	2	0	0	0	0	0	0	0
LAP040c	0	0	2	0	2	0	0	2	0	0
LAP040d	0	0	2	0	0	0	0	0	0	0
LAP041b	0	0	0	0	2	0	0	2	0	0
LAP041c	0	0	2	0	0	0	0	2	0	1
LAP042a	0	0	0	0	2	0	0	2	0	0
LAP042b	0	2	0	0	2	0	0	0	0	1
LAP042d	0	0	0	0	2	0	0	2	0	0
LAP043a	0	0	0	0	2	0	0	0	0	0
LAP043b	0	0	2	0	2	0	0	2	2	0
LAP043c	0	0	0	0	2	0	0	0	0	0
LAP044a	0	0	0	0	2	0	0	2	0	0
LAP044b	0	0	2	0	2	0	0	0	0	0
LAP044c	0	0	0	0	2	0	0	0	0	0
LAP045b	0	0	0	0	2	0	0	0	0	0
LAP045c	0	0	0	0	2	0	0	2	0	0
LAP045d	0	0	0	0	2	0	0	0	0	0
LAP046a	0	0	0	0	0	0	0	2	0	0
LAP046b	0	0	0	0	2	0	0	0	0	0
LAP046d	0	0	0	0	0	0	2	0	0	0
LAP047b	0	0	0	0	2	0	0	2	0	0
LAP047d	0	0	0	0	0	0	0	2	1	0
LAP048b	0	0	0	0	0	0	0	2	0	0
LAP048c	0	0	0	0	2	0	0	0	0	0
LAP048d	0	0	2	0	2	0	0	2	0	0
LAP049b	0	0	0	0	0	0	0	2	0	2
LAP049c	0	0	0	0	2	0	0	2	2	0
LAP049d	0	0	0	0	2	0	0	2	0	0
LAP050a	0	0	2	0	2	0	0	0	0	0
LAP050b	0	0	0	0	2	0	0	2	0	0
LAP050c	0	0	0	0	0	0	0	2	0	2
LAP051a	0	0	2	0	2	0	0	0	0	0
LAP051b	0	0	2	0	0	0	0	2	0	0
LAP051c	0	0	0	0	2	0	0	2	1	0
LAP052a	0	0	2	0	2	0	0	0	0	0
LAP052b	0	0	0	0	2	0	0	2	0	0
LAP052c	0	0	0	0	2	0	0	0	0	2
LAP053b	0	0	0	0	2	0	0	2	0	0
LAP053c	0	0	2	0	2	0	0	0	0	0
LAP053d	0	0	2	0	2	0	0	2	0	0
LAP054a	0	0	0	0	2	0	0	2	0	0
LAP054b	0	2	0	0	0	0	0	2	0	0
LAP054c	0	1	0	0	2	0	0	2	0	0
LAP055a	0	0	0	0	2	0	0	2	0	0
LAP055b	0	0	2	0	0	0	0	0	0	0
LAP055d	0	0	0	0	2	0	0	2	0	0
LAP056a	0	0	2	0	0	0	0	2	0	0
LAP056b	0	0	2	0	0	0	0	2	0	0
LAP056c	0	0	0	0	0	0	0	2	0	0
LAP057a	0	0	0	0	2	0	0	2	0	0
LAP057c	0	0	0	0	2	0	0	2	0	0
LAP057d	0	0	0	0	0	0	0	2	0	0
LAP058c	0	0	0	0	2	0	0	0	0	0
LAP058d	0	0	0	0	2	0	0	2	0	0
LAP059a	0	1	0	0	0	0	0	2	0	0
LAP059b	0	0	0	0	2	0.1	0	2	0	0
LAP059d	0	0	0	0	2	0	0	2	2	0
LAP092d	0	0	2	0	2	0	0	0	0	0
LAP093b	0	0	0	0	2	0	0	2	0	0
LAP093c	0	0	2	0	2	0	0	0	0	0
LAP093d	0	0	0	0	2	0	0	2	0	0
LAP094b	0	0	2	0	0	0	0	0	0	0
LAP094c	0	0	2	0	0	0	0	0	0	0
LAP094d	0	0	0	0	2	0	0	2	0	0
LAP095a	0	0	2	0	2	0	0	0	0	0
LAP095b	0	0	2	0	2	0	0	0	0	0
LAP095d	0	0	2	0	2	0	0	0	0	1
LAP096a	0	0	2	0	0	0	0	0	0	2
LAP096b	0	0	2	0	0	0	0	0	0	0
LAP096d	0	0	2	0	0	0	0	0	0	0
LAP097a	0	0	2	0	0	0	0	0	0	0
LAP097b	0	0	2	0	2	0	0	0	0	0
LAP097c	0	0	1	0	2	0	0	2	0	0
LAP098a	2	0	1	0	0	0	0	2	0	2
LAP098c	0	0	1	0	2	0	0	2	0	0
LAP098d	0	0	1	0	2	0	0	2	0	0
LAP099a	0	0	2	0	0	0	0	0	0	0
LAP099b	0	0	2	0	0	0	0	0	0	2
LAP099d	0	0	2	0	0	0	0	0	0	2
LAP100b	0	0	1	0	0	0	0	0	2	0
LAP100c	0	0	1	0	0	0	0	0	1	0
LAP100d	0	0	2	0	0	0	0	0	0	0
LAP101b	0	0	0	0	2	0	0	2	0	0
LAP101c	0	0	2	0	0	0	0	0	0	0
LAP101d	0	0	2	0	2	0	0	0	2	0
LAP102c	0	0	0	0	2	0	0	2	0	0
LAP102d	0	0	0	0	2	0	0	2	0	0
LAP103a	0	0	0	0	2	0	0	2	0	0
LAP104b	0	0	0	0	0	0	0	0	0	0
LAP104d	0	0	2	0	0	0	0	2	0	0
LAP105a	0	0	2	0	2	0	0	2	0	0
LAP105d	0	0	2	0	2	0	0	0	0	1
LAP106a	0	1	0	0	2	0	0	0	0	0
LAP106d	0	0	0	0	2	0	0	2	0	0
LAP107b	0	0	2	0	2	0	0	0	0	0
LAP107c	0	0	2	0	2	2	0	0	0	0
LAP107d	0	0	2	0	2	0	0	0	0	0
LAP108a	0	0	0	0	2	0	0	2	1	0
LAP108d	0	0	0	0	2	0	0	2	0	0
LAP109d	0	0	1	0	2	0	0	0	0	0
LAP110a	0	0	0	0	0	0	0	2	0	0
LAP110b	0	0	0	0	0	0	0	2	0	0
LAP110d	0	0	2	0	0	0	0	0	0	0
LAP111c	0	0	2	0	0	0	0	0	0	0
LAP111d	0	0	2	0	0	0	0	0	0	0
LAP112d	0	0	2	0	0	0	0	0	0	2
LAP113b	0	0	2	0	0	0	0	0	0	2
LAP113c	0	0	0	0	0	0	0	0	0	2
LAP115b	0	0	0	0	2	0	0	0	0	2
LAP115c	0	0	0	0	2	0	0	0	0	1
LAP117b	0	0	0	0	2	2	0	2	0	0
LAP117d	0	0	0	0	2	2	0	2	0	0
LAP118b	0	0	0	2	0	0	0	2	0	0
LAP118c	0	0	0	2	0	0	0	2	0	0
LAP119c	0	0	0	2	2	2	2	2	0	0
LAP119d	0	0	0	2	2	2	2	2	0	0
LAP123a	0	0	0	0	0	0	0	2	0	0
LAP123d	0	0	0	0	2	0	0	2	0	0
LAP124b	0	0	0	0	0	0	0	2	0	0
LAP126a	0	0	0	0	2	0	0	2	0	0
LAP126d	0	0	0	0	2	0	0	2	0	0
218	0	0	2	0	0	0	0	2	0	2
275	0	0	0	0	0	0	0	2	0	0
279	0	0	0	0	2	0.1	0	2	0	0
282	0	0	1	0	1	0	0	2	0	1
284	0	0	2	0	0	0	0	0	0	1
286	0	0	0	0	1	0.1	0	2	2	0
295	0	1	2	0	0	0	0	0	0	0
330	0	0	2	0	0	0	0	0	0	2
353	0	0	2	0	2	0	0	0	0	0
361	0	0	2	0	0	0	0	2	0	2
362	0	0	2	0	0	0	0	2	0	0
365	0	0	2	0	0	0	0	0	0	0
397	0	0	2	0	0	0	0	0	0	2
416	0	0	2	0	2	0	0	1	0	0
422	0	0	2	0	2	1	0	0	0	1
428	0	0	0	0	2	0	0	2	0	0
429	0	0	2	0	0	0	0	0	0	2
433	0	0	2	0	0	0	0	0	0	0
436	0	0	2	0	0	0	0	0	0	0
LAP062a	0	0	0	0	2	0	0	2	2	0
LAP062d	0	0	0	0	1	0	0	2	2	0
LAP067a	0	0	2	0	2	0	0	0	0	2
LAP067c	0	0	2	0	2	0	0	0	0	2
LAP067d	0	0	2	0	2	0	0	0	0	2
LAP072b	0	0	0	0	0	0	0	0	0	2
LAP072c	0	0	0	0	0	0	0	0	0	2
LAP072d	0	0	0	0	0	0	0	0	0	2
LAP074b	0	0	2	0	2	0	0	0	0	2
LAP074c	0	2	2	0	0	0	0	0	0	1
LAP074d	0	0	0	0	2	0	0	2	0	2
LAP083a	0	0	2	0	2	0	0	0	0	2
LAP083c	0	0	2	0	2	0	0	0	0	2
LAP083d	0	0	2	0	-	0	0	0	0	0
LAP084c	0	0	0	0	0	0	0	2	0	2
LAP084d	0	0	0	0	0	0	0	2	0	2
LAP085a	0	0	0	0	0	0	0	2	0	0
LAP085c	0	2	0	0	2	0	0	2	0	2
LAP085d	0	2	0	0	0	0	0	2	0	2
LAP086a	0	2	0	0	0	0	0	2	0	2
LAP086c	0	0	0	0	2	0	0	2	0	2
LAP086d	0	0	0	0	1	0	0	0	0	0
LAP087a	0	2	2	0	2	0	0	0	0	0
LAP087c	0	2	0	0	2	0	0	2	0	1
LAP087d	0	1	2	0	0	0	0	0	0	0
LAP088a	0	2	0	0	0	0	0	0	0	1
LAP091a	0	1	2	0	0	0	0	0	0	2
LAP091b	0	0	2	0	2	0	0	2	0	0
LAP091d	0	0	0	0	0	0	0	2	0	2

## Sheet: Table S6
Development and validation of PCR marker array for molecular selection towards spring, vernalization-independent and winter, vernalization-responsive ecotypes of white lupin (Lupinus albus L.)
Anna Surma, Michał Książkiewicz, Wojciech Bielski, Bartosz Kozak, Renata Galek, Sandra Rychel-Bielska
Scientific Reports
Supplementary Table S6. Results of white lupin germplasm panel genotyping with LalbFTc1 gene promoter INDEL PCR-based markers.
Line	PR_30	PR_35a	PR_35b	PR_36a	PR_36b	PR_39	PR_41	PR_42a	PR_42b	PR_58a	PR_58b	PR_58c	PR_70	PR_71a	PR_71b	PR_71c	PR_71d
403	0	0	0	0	0	0	0	0	2	1	0	0	0	2	0	0	2
404	0	0	0	0	2	2	2	0	2	0	0	2	2	1	0	2	2
405	0	0	0	0	2	2	2	0	2	1	0	2	2	0	0	2	2
406	0	0	0	0	2	2	2	0	2	1	0	2	2	1	0	2	2
407	0	0	0	0	2	2	2	0	0	0	0	2	2	2	0	0	2
408	0	1	2	0	0	0	2	0	2	0	0	0	2	1	0	2	2
409	0	0	0	0	2	0	0	0	2	1	0	2	0	0	0	0	0
410	0	1	2	0	0	2	2	0	2	0	0	0	2	2	0	2	2
411	0	0	0	0	2	2	2	0	2	1	0	2	2	2	0	2	2
413	0	1	2	0	0	0	2	0	2	0	0	0	2	1	0	2	2
414	0	0	0	0	0	0	0	0	0	0	0	0	0	0	0	0	0
415	0	0	0	0	2	2	2	0	2	0	0	2	2	2	0	2	2
417	0	0	0	0	2	2	2	0	0	0	0	2	0	0	0	2	2
418	0	0	0	0	2	0	0	0	0	0	0	2	0	0	0	0	0
419	0	0	0	0	2	2	2	0	2	0	0	2	2	1	0	2	2
420	0	0	0	0	2	2	2	0	2	0	0	2	2	2	0	2	2
421	0	0	0	0	2	2	2	0	2	0	0	2	2	0	0	2	2
423	0	0	0	0	2	2	2	0	2	0	0	2	2	2	0	2	2
424	0	0	0	0	2	2	2	0	0	0	0	2	2	2	0	0	2
425	0	0	0	0	2	2	2	0	2	0	0	2	2	2	0	2	2
426	0	0	0	0	2	0	0	0	0	0	0	2	0	0	0	0	0
427	0	0	0	0	2	2	2	0	2	0	0	2	2	0	0	2	2
430	0	0	0	0	2	2	2	0	0	0	0	2	2	2	0	0	2
431	0	0	0	0	2	2	2	0	0	0	0	2	2	2	0	0	2
432	0	0	0	0	2	2	2	0	2	0	0	2	2	2	0	2	2
434	0	0	0	0	2	2	2	0	2	0	0	2	2	0	0	2	2
435	0	0	0	0	2	0	0	0	2	0	0	2	0	0	0	0	0
437	0	0	0	0	2	2	2	0	2	0	0	2	2	2	0	0	2
438	0	0	0	0	2	2	2	0	2	1	0	2	2	2	0	2	2
439	0	0	0	0	2	2	2	0	2	1	0	2	2	0	0	2	2
440	0	0	0	0	2	0	0	0	0	0	0	2	0	0	0	0	0
K	0	0	0	0	2	2	2	0	0	0	0	2	2	2	0	0	2
D	2	0	0	0	2	0	0	0	0	2	0	2	0	0	0	0	0
LAP001b	0	0	0	0	2	0	0	0	0	0	0	2	0	0	0	0	0
LAP001d	0	0	0	0	0	0	0	0	0	0	0	0	0	0	0	0	0
LAP002a	0	0	0	0	0	0	0	0	0	0	0	0	0	0	0	0	0
LAP002c	0	0	0	0	0	0	0	0	0	0	0	0	0	0	0	0	0
LAP002d	0	0	0	0	0	0	0	0	0	0	0	0	0	0	0	0	0
LAP003a	0	0	0	0	2	0	0	0	0	0	0	2	0	0	0	0	0
LAP003b	0	0	0	0	0	0	0	0	0	0	0	0	0	0	0	0	0
LAP003d	0	0	0	0	0	0	0	0	0	0	0	0	0	0	0	0	0
LAP004b	0	0	0	0	0	0	0	0	0	0	0	0	0	0	0	0	0
LAP004c	0	0	0	0	0	0	0	0	0	0	0	0	0	0	0	0	0
LAP005b	0	1	2	0	0	0	2	0	0	0	0	0	0	0	0	0	0
LAP005c	0	0	0	0	0	0	0	0	0	0	0	0	0	0	0	0	0
LAP005d	0	0	0	0	0	0	0	0	0	0	0	0	0	0	0	0	0
LAP006b	0	0	0	0	2	0	0	0	0	0	0	2	0	0	0	0	0
LAP006c	0	1	2	0	0	0	2	0	0	0	0	0	2	1	0	2	2
LAP006d	0	0	0	0	0	0	0	0	0	0	0	0	0	0	0	0	0
LAP007c	0	0	0	0	0	0	0	2	2	0	0	0	0	1	1	0	2
LAP007d	0	0	0	0	2	0	0	0	0	0	0	2	0	0	0	0	0
LAP008b	0	0	0	0	0	0	0	0	0	0	0	0	0	0	0	0	0
LAP008c	0	0	0	0	0	0	0	0	0	0	0	0	0	0	0	0	0
LAP008d	0	0	0	0	0	0	0	0	0	0	0	0	0	0	0	0	0
LAP009a	0	0	0	0	0	0	0	0	0	0	0	0	0	0	0	0	0
LAP009b	0	0	0	0	0	0	0	0	0	0	0	0	0	0	0	0	0
LAP009c	0	0	0	0	0	0	0	0	0	0	0	0	0	0	0	0	0
LAP010a	0	0	0	0	0	0	0	0	0	0	0	0	0	0	0	0	0
LAP010d	0	0	0	0	0	0	0	0	0	0	0	0	0	0	0	0	0
LAP011b	0	2	2	0	0	0	2	0	0	0	2	0	2	2	0	0	2
LAP011c	0	1	2	0	0	0	2	0	2	0	0	0	2	1	0	2	2
LAP011d	0	0	0	0	2	0	0	0	0	0	0	2	0	0	0	0	0
LAP012a	0	0	0	0	2	0	2	0	0	0	0	2	2	2	0	0	2
LAP012b	0	0	0	0	0	0	2	0	0	0	0	0	0	0	0	0	0
LAP012d	2	0	2	2	0	0	2	0	0	0	2	0	0	0	0	0	0
LAP013b	2	0	2	2	0	0	2	0	0	0	2	0	0	0	0	0	0
LAP013c	2	0	2	2	0	0	2	0	0	0	2	0	0	0	0	0	0
LAP013d	2	0	2	2	0	0	2	0	0	0	2	0	0	0	0	0	0
LAP014b	0	1	2	0	0	0	2	0	2	0	0	0	2	1	0	2	2
LAP014c	0	0	0	0	0	2	2	0	0	0	0	0	2	2	0	0	2
LAP014d	0	1	2	0	0	2	2	0	0	0	0	0	2	2	0	0	2
LAP015a	0	0	0	0	2	0	0	2	0	0	0	2	0	0	2	0	2
LAP015b	0	0	0	0	0	0	2	0	0	0	0	0	0	0	0	0	0
LAP015c	0	0	0	0	2	0	0	0	0	0	0	2	0	0	0	0	0
LAP016d	2	0	2	2	0	0	2	0	0	0	2	0	0	0	0	0	0
LAP017c	0	0	0	0	0	0	0	0	0	0	0	0	0	0	0	0	0
LAP017d	0	0	0	0	0	0	0	0	0	0	0	0	0	0	0	0	0
LAP018b	0	0	0	0	2	0	0	0	0	0	0	2	0	0	0	0	0
LAP018c	0	0	0	0	2	0	0	0	0	0	0	2	0	0	0	0	0
LAP018d	2	0	2	2	0	0	2	0	0	0	2	0	0	0	0	0	0
LAP019b	0	2	2	0	2	0	2	0	0	0	2	2	0	0	0	0	0
LAP019c	0	1	2	0	0	0	2	0	2	0	0	0	2	0	0	2	2
LAP019d	0	0	0	0	0	0	0	0	0	0	0	0	0	0	0	0	0
LAP020a	0	0	0	0	2	0	0	2	0	0	0	2	0	0	2	0	2
LAP020b	0	0	0	0	2	0	0	2	0	0	0	2	0	0	2	0	2
LAP020c	0	0	0	0	0	0	0	0	0	0	0	0	0	2	0	0	2
LAP021a	0	0	0	0	2	0	0	2	0	0	0	2	0	0	2	0	2
LAP021b	0	0	0	0	2	0	0	2	0	0	0	2	0	0	2	0	2
LAP021d	0	0	0	0	2	0	0	2	0	0	0	2	0	0	2	0	2
LAP022b	0	0	0	0	2	0	0	2	0	0	0	2	0	0	2	0	2
LAP022e	2	0	2	2	0	0	0	0	0	0	2	0	0	2	0	0	2
LAP023a	0	0	0	0	2	0	0	0	0	0	0	2	0	2	0	0	2
LAP023b	0	0	0	0	2	0	0	2	0	0	0	2	0	0	2	0	2
LAP023d	0	0	0	0	2	0	0	2	0	0	0	2	0	0	2	0	2
LAP024b	0	0	0	0	2	0	0	2	0	0	0	2	0	2	1	2	2
LAP024c	0	0	0	0	2	0	0	2	0	0	0	2	0	0	2	0	2
LAP025a	0	0	0	0	2	0	0	2	0	0	0	2	0	0	2	0	2
LAP026c	0	0	0	0	2	0	0	2	0	0	0	2	0	0	2	0	2
LAP026d	0	0	0	0	2	0	0	2	0	0	0	2	0	0	2	0	2
LAP027a	2	0	2	2	2	0	0	0	0	0	2	2	0	0	0	0	0
LAP027b	2	0	2	2	2	0	0	0	0	0	2	2	0	0	0	0	0
LAP027d	2	0	2	2	2	0	0	0	0	0	2	2	0	0	0	0	0
LAP028b	0	0	0	0	0	0	0	0	0	0	0	0	0	0	0	0	0
LAP028d	0	0	0	0	0	0	0	0	0	0	0	0	0	0	0	0	0
LAP029b	0	0	0	0	0	0	0	2	0	0	0	0	0	0	2	0	2
LAP030a	0	0	0	0	2	2	2	0	0	0	0	2	2	2	0	0	2
LAP030b	0	0	0	0	2	0	0	2	0	0	0	2	0	0	2	0	2
LAP031a	0	0	0	0	2	0	0	0	0	0	0	2	0	0	0	0	0
LAP031b	0	0	0	0	2	0	0	0	0	0	0	2	0	0	0	0	0
LAP031d	0	0	0	0	2	0	0	0	0	0	0	2	0	0	0	0	0
LAP032d	0	0	0	0	2	0	0	0	0	0	0	2	0	0	0	0	0
LAP032e	0	0	0	0	2	0	0	0	0	0	0	2	0	0	0	0	0
LAP033a	0	0	0	0	2	0	0	2	0	0	0	2	0	0	2	0	2
LAP033b	0	0	0	0	2	0	0	0	0	0	0	2	0	0	0	0	0
LAP033c	0	0	0	0	2	0	0	0	0	0	0	2	0	0	0	0	0
LAP034b	2	0	0	0	2	0	0	0	0	2	0	2	0	0	0	0	0
LAP034c	0	0	0	0	2	0	0	0	0	1	0	2	0	0	0	0	0
LAP034d	0	0	0	0	2	0	0	0	0	0	0	2	0	0	0	0	0
LAP035c	0	0	0	0	2	0	0	0	0	0	0	2	0	0	0	0	0
LAP035d	0	0	0	0	2	0	0	0	0	0	0	2	0	0	0	0	0
LAP036a	0	0	0	0	2	0	0	0	0	0	0	2	0	0	0	0	0
LAP036c	0	0	0	0	0	0	0	0	0	0	0	0	0	0	0	0	0
LAP037b	0	0	0	0	0	0	0	0	0	0	0	0	0	0	0	0	0
LAP037c	2	0	0	0	2	0	0	0	0	2	0	2	0	0	0	0	0
LAP037d	0	0	0	0	2	0	0	0	0	0	0	2	0	0	0	0	0
LAP038a	2	0	0	0	2	0	0	0	0	2	0	2	0	0	0	0	0
LAP038b	2	0	0	0	2	0	0	0	0	2	0	2	0	0	0	0	0
LAP038c	2	0	0	0	2	0	0	0	0	2	0	2	0	0	0	0	0
LAP039a	2	0	0	0	2	0	0	0	0	2	0	2	0	0	0	0	0
LAP039b	2	0	0	0	2	0	0	0	0	2	0	2	0	0	0	0	0
LAP039d	2	0	0	0	2	0	0	0	0	2	0	2	0	0	0	0	0
LAP040a	0	0	0	0	2	0	0	0	0	0	0	2	0	0	0	0	0
LAP040c	0	0	0	0	2	0	0	0	0	0	0	2	0	0	0	0	0
LAP040d	0	0	0	0	2	0	0	0	0	0	0	2	0	0	0	0	0
LAP041b	0	0	0	0	2	0	0	0	0	1	0	2	0	0	0	0	0
LAP041c	0	0	0	0	2	0	0	0	0	1	0	2	0	0	0	0	0
LAP042a	2	0	0	0	2	0	0	0	0	2	0	2	0	0	0	0	0
LAP042b	0	0	0	0	2	0	0	0	0	1	0	2	0	0	0	0	0
LAP042d	2	0	0	0	2	0	0	0	0	2	0	2	0	0	0	0	0
LAP043a	0	0	0	0	2	0	0	0	0	0	0	2	0	0	0	0	0
LAP043b	2	0	0	0	2	0	0	0	0	2	0	2	0	0	0	0	0
LAP043c	2	0	0	0	2	0	0	0	0	2	0	2	0	0	0	0	0
LAP044a	2	2	2	0	2	0	0	0	0	2	0	2	0	0	0	0	0
LAP044b	0	0	0	0	2	0	0	0	0	0	0	2	0	0	0	0	0
LAP044c	2	0	0	0	2	0	0	0	0	2	0	2	0	0	0	0	0
LAP045b	2	0	0	0	2	0	0	0	0	2	0	2	0	0	0	0	0
LAP045c	2	0	0	0	2	0	0	0	0	2	0	2	0	0	0	0	0
LAP045d	0	0	0	0	2	0	0	0	0	0	0	2	0	0	0	0	0
LAP046a	0	0	0	0	2	0	0	0	0	1	0	2	0	0	0	0	0
LAP046b	2	0	0	0	2	0	0	0	0	2	0	2	0	0	0	0	0
LAP046d	0	0	0	0	2	0	0	0	0	0	0	2	0	0	0	0	0
LAP047b	0	0	0	0	2	0	0	0	0	0	0	2	0	0	0	0	0
LAP047d	0	0	0	0	2	0	0	0	0	0	0	2	0	0	0	0	0
LAP048b	0	0	0	0	0	0	0	0	0	0	0	0	0	0	0	0	0
LAP048c	0	0	0	0	2	0	0	0	0	1	0	2	0	0	0	0	0
LAP048d	0	0	0	0	2	0	0	0	0	0	0	2	0	0	0	0	0
LAP049b	2	0	0	0	2	0	0	0	0	2	0	2	0	0	0	0	0
LAP049c	2	0	0	0	2	0	0	0	0	2	0	2	0	0	0	0	0
LAP049d	0	0	0	0	2	0	0	0	0	1	0	2	0	0	0	0	0
LAP050a	0	2	2	0	0	2	2	0	0	0	2	0	2	2	0	0	2
LAP050b	2	0	0	0	2	0	0	0	0	2	0	2	0	0	0	0	0
LAP050c	0	0	0	0	2	0	0	0	0	0	0	2	0	0	0	0	0
LAP051a	2	0	0	0	2	0	0	0	0	2	0	2	0	0	0	0	0
LAP051b	0	0	0	0	2	0	0	0	0	1	0	2	0	0	0	0	0
LAP051c	0	0	0	0	2	0	0	0	0	0	0	2	0	0	0	0	0
LAP052a	0	0	0	0	2	2	2	0	0	0	0	2	2	2	0	0	2
LAP052b	0	0	0	0	2	2	2	0	0	0	0	2	2	2	0	0	2
LAP052c	0	0	0	0	2	0	0	0	0	1	0	2	0	0	0	0	0
LAP053b	0	0	0	0	2	0	0	0	0	0	0	2	0	0	0	0	0
LAP053c	0	0	0	0	2	0	0	0	0	0	0	2	0	0	0	0	0
LAP053d	0	0	0	0	2	0	0	0	0	0	0	2	0	0	0	0	0
LAP054a	0	0	0	0	2	0	0	0	0	0	0	2	0	0	0	0	0
LAP054b	0	0	0	0	2	0	0	0	0	0	0	2	0	0	0	0	0
LAP054c	0	0	0	0	2	0	0	0	0	0	0	2	0	0	0	0	0
LAP055a	0	0	0	0	2	2	2	0	2	1	0	2	2	2	0	2	2
LAP055b	2	0	0	0	2	0	0	0	0	2	0	2	0	0	0	0	0
LAP055d	0	0	0	0	2	0	0	0	0	0	0	2	0	0	0	0	0
LAP056a	0	0	0	0	2	0	0	0	0	0	0	2	0	0	0	0	0
LAP056b	0	0	0	0	2	2	2	0	0	0	0	2	2	2	0	0	2
LAP056c	0	0	0	0	2	0	0	0	0	0	0	2	0	0	0	0	0
LAP057a	0	0	0	0	2	0	0	0	0	0	0	2	0	0	0	0	0
LAP057c	0	0	0	0	2	0	0	0	0	0	0	2	0	0	0	0	0
LAP057d	0	0	0	0	2	0	0	0	0	0	0	2	0	0	0	0	0
LAP058c	2	0	0	0	2	0	0	0	0	2	0	2	0	0	0	0	0
LAP058d	0	0	0	0	2	0	0	0	0	0	0	2	0	0	0	0	0
LAP059a	0	0	0	0	2	0	0	0	0	0	0	2	0	0	0	0	0
LAP059b	0	0	0	0	0	0	0	0	0	0	0	0	0	0	0	0	0
LAP059d	0	0	0	0	0	0	0	0	0	0	0	0	0	0	0	0	0
LAP092d	0	0	0	0	2	0	0	0	0	0	0	2	0	0	0	0	0
LAP093b	0	0	0	0	2	0	0	0	0	0	0	2	0	0	0	0	0
LAP093c	0	0	0	0	2	0	0	0	0	0	0	2	0	0	0	0	0
LAP093d	0	0	0	0	2	0	0	0	0	0	0	2	0	0	0	0	0
LAP094b	0	0	0	0	0	0	0	0	0	0	0	0	0	0	0	0	0
LAP094c	0	0	0	0	2	0	0	0	0	0	0	2	0	0	0	0	0
LAP094d	0	0	0	0	2	0	0	0	0	0	0	2	0	0	0	0	0
LAP095a	0	0	0	0	2	0	0	0	0	0	0	2	0	0	0	0	0
LAP095b	0	0	0	0	2	0	0	0	0	0	0	2	0	0	0	0	0
LAP095d	2	0	0	0	2	0	0	0	0	2	0	2	0	0	0	0	0
LAP096a	0	0	0	0	2	2	2	0	0	0	0	2	2	2	0	0	2
LAP096b	2	0	0	0	2	0	0	0	0	2	0	2	0	0	0	0	0
LAP096d	0	0	0	0	2	2	2	0	0	0	0	2	2	2	0	0	2
LAP097a	0	0	0	0	2	0	0	0	0	0	0	2	0	0	0	0	0
LAP097b	0	0	0	0	2	0	0	0	0	0	0	2	0	0	0	0	0
LAP097c	0	0	0	0	2	2	2	0	0	0	0	2	2	2	0	0	2
LAP098a	0	0	0	0	2	2	2	0	2	1	0	2	2	0	0	2	2
LAP098c	0	0	0	0	2	2	2	0	2	0	0	2	2	0	0	2	2
LAP098d	0	0	0	0	2	2	2	1	2	0	0	2	2	2	1	2	2
LAP099a	0	0	0	0	2	0	0	0	0	0	0	2	0	0	0	0	0
LAP099b	0	0	0	0	2	0	0	0	0	0	0	2	0	0	0	0	0
LAP099d	0	0	0	0	2	0	0	0	0	0	0	2	0	0	0	0	0
LAP100b	0	2	2	0	2	2	2	0	0	0	2	2	0	0	0	0	0
LAP100c	0	0	0	0	0	2	2	0	0	0	0	0	0	0	0	0	0
LAP100d	0	0	0	0	2	0	0	0	0	0	0	2	0	0	0	0	0
LAP101b	0	0	0	0	2	0	0	0	0	0	0	2	0	0	0	0	0
LAP101c	0	0	0	0	2	0	0	0	0	1	0	2	0	0	0	0	0
LAP101d	0	0	0	0	2	0	0	0	0	0	0	2	0	0	0	0	0
LAP102c	0	0	0	0	2	2	2	0	0	0	0	2	0	0	0	0	0
LAP102d	0	0	0	0	0	0	0	0	0	0	0	0	0	0	0	0	0
LAP103a	0	0	0	0	2	0	0	0	0	0	0	2	0	0	0	0	0
LAP104b	0	0	0	0	2	0	0	0	0	0	0	2	0	0	0	0	0
LAP104d	0	0	0	0	2	0	0	0	0	0	0	2	0	0	0	0	0
LAP105a	0	2	2	0	2	0	0	0	0	0	2	2	0	0	0	0	0
LAP105d	0	0	0	0	0	0	0	0	0	1	0	0	0	0	0	0	0
LAP106a	0	0	0	0	0	0	0	0	0	0	0	0	0	0	0	0	0
LAP106d	0	0	0	0	2	0	0	0	0	0	0	2	0	0	0	0	0
LAP107b	2	0	0	0	2	0	0	0	0	2	0	2	0	0	0	0	0
LAP107c	0	0	0	0	2	0	0	0	0	0	0	2	0	0	0	0	0
LAP107d	0	0	0	0	0	0	0	0	0	0	0	0	0	0	0	0	0
LAP108a	0	0	0	0	0	0	2	0	0	0	0	0	0	0	0	0	0
LAP108d	0	0	0	0	0	0	0	0	0	0	0	0	0	0	0	0	0
LAP109d	0	0	0	0	2	0	0	0	0	0	0	2	0	0	0	0	0
LAP110a	0	0	0	0	2	2	2	0	2	0	0	2	2	1	0	2	2
LAP110b	0	0	0	0	2	0	0	0	0	0	0	2	0	0	0	0	0
LAP110d	0	0	0	0	2	0	0	0	0	0	0	2	0	0	0	0	0
LAP111c	0	0	0	0	2	2	2	0	0	0	0	2	2	2	0	0	2
LAP111d	0	0	0	0	2	2	2	0	0	0	0	2	2	2	0	0	2
LAP112d	0	0	0	0	2	0	0	0	0	0	0	2	0	0	0	0	0
LAP113b	0	0	0	0	2	2	2	0	0	0	0	2	2	2	0	0	2
LAP113c	0	0	0	0	2	2	2	0	0	0	0	2	2	2	0	0	2
LAP115b	0	0	0	0	2	0	0	0	0	0	0	2	0	0	0	0	0
LAP115c	0	0	0	0	2	0	0	0	0	0	0	2	0	0	0	0	0
LAP117b	0	2	2	0	2	0	2	0	0	0	2	2	0	0	0	0	0
LAP117d	0	2	2	0	2	2	2	0	0	0	2	2	0	0	0	0	0
LAP118b	0	0	0	0	2	0	0	0	0	0	0	2	0	0	0	0	0
LAP118c	0	0	0	0	2	0	0	0	0	0	0	2	0	0	0	0	0
LAP119c	0	2	2	0	2	2	2	0	0	0	2	2	0	0	0	0	0
LAP119d	0	2	2	0	2	2	2	0	0	0	2	2	0	0	0	0	0
LAP123a	0	0	0	0	2	0	0	0	0	0	0	2	0	0	0	0	0
LAP123d	0	0	0	0	2	0	0	0	0	0	0	2	0	0	0	0	0
LAP124b	0	0	0	0	2	0	0	0	0	0	0	2	0	0	0	0	0
LAP126a	0	0	0	0	0	0	0	0	0	0	0	0	0	0	0	0	0
LAP126d	0	0	0	0	0	0	0	0	0	0	0	0	0	0	0	0	0
218	0	0	0	0	0	2	2	0	2	0	0	2	2	2	0	2	2
275	0	0	0	0	0	0	0	0	0	0	0	2	0	0	0	0	0
279	0	0	0	0	0	0	0	0	0	0	0	2	0	0	0	0	0
282	0	0	0	0	2	2	2	0	0	0	0	0	0	0	0	0	0
284	0	0	0	0	2	0	0	0	0	0	0	0	0	0	0	0	0
286	0	0	0	0	2	0	0	0	0	0	0	0	0	0	0	0	0
295	0	0	0	0	0	2	2	0	2	0	0	2	2	0	0	2	2
330	0	1	2	0	2	2	2	0	2	0	0	0	2	0	0	2	2
353	0	0	0	0	0	0	0	0	0	0	0	2	0	0	0	0	0
361	0	0	0	0	0	0	0	0	0	0	0	2	0	0	0	0	0
362	0	0	0	0	0	2	2	0	2	0	0	2	2	0	0	2	2
365	0	0	0	0	0	0	0	2	2	0	0	2	0	2	1	0	2
397	0	0	0	0	0	2	2	0	0	0	0	2	2	2	0	0	2
416	0	0	0	0	0	2	2	0	0	0	0	2	2	2	0	2	2
422	0	0	0	0	0	0	0	0	0	0	0	2	0	0	0	0	0
428	0	0	0	0	0	0	0	0	0	0	0	2	0	0	0	0	0
429	0	0	0	0	0	2	2	0	0	0	0	2	2	2	0	0	2
433	0	0	0	0	0	2	2	0	0	0	0	2	2	2	0	0	2
436	0	0	0	0	0	0	0	0	0	0	0	2	0	0	0	0	0
LAP062a	0	0	0	0	0	0	0	0	0	0	0	0	0	0	0	0	0
LAP062d	0	0	0	0	0	0	0	0	0	0	0	0	0	0	0	0	0
LAP067a	0	0	0	0	2	0	0	2	0	0	0	2	0	0	2	0	2
LAP067c	0	0	0	0	2	0	0	2	0	0	0	2	0	0	2	0	2
LAP067d	0	0	0	0	2	0	0	2	0	0	0	2	0	0	2	0	2
LAP072b	0	0	0	0	2	2	2	0	0	0	0	2	2	2	0	0	2
LAP072c	0	0	0	0	2	2	2	0	0	0	0	2	2	2	0	0	2
LAP072d	0	0	0	0	2	2	2	0	0	0	0	2	2	2	0	0	2
LAP074b	0	0	0	0	2	0	0	2	0	0	0	2	0	0	2	0	2
LAP074c	0	0	0	0	2	0	0	0	0	0	0	2	0	0	0	0	0
LAP074d	0	0	0	0	0	0	0	2	0	0	0	0	0	0	2	0	2
LAP083a	2	0	0	0	2	0	0	0	0	2	0	2	0	0	0	0	0
LAP083c	2	0	0	0	2	0	0	0	0	2	0	2	0	0	0	0	0
LAP083d	2	0	0	0	2	0	0	0	0	2	0	2	0	0	0	0	0
LAP084c	2	0	0	0	2	0	0	0	0	2	0	2	0	0	0	0	0
LAP084d	2	0	0	0	2	0	0	0	0	2	0	2	0	0	0	0	0
LAP085a	0	0	0	0	2	0	0	0	0	0	0	2	0	0	0	0	0
LAP085c	0	0	0	0	2	0	0	0	0	0	0	2	0	0	0	0	0
LAP085d	0	0	0	0	2	0	0	0	0	0	0	2	0	0	0	0	0
LAP086a	0	0	0	0	2	0	0	0	0	0	0	2	0	0	0	0	0
LAP086c	0	0	0	0	2	0	0	0	0	1	0	2	0	0	0	0	0
LAP086d	0	0	0	0	2	0	0	0	0	0	0	2	0	0	0	0	0
LAP087a	0	0	0	0	2	0	0	0	0	0	0	2	0	0	0	0	0
LAP087c	0	0	0	0	2	0	0	0	0	0	0	2	0	0	0	0	0
LAP087d	0	0	0	0	2	0	0	0	0	0	0	2	0	0	0	0	0
LAP088a	0	0	0	0	2	0	0	0	0	0	0	2	0	0	0	0	0
LAP091a	0	0	0	0	2	0	0	0	0	0	0	2	0	0	0	0	0
LAP091b	0	0	0	0	2	0	0	0	0	0	0	2	0	0	0	0	0
LAP091d	0	0	0	0	2	0	0	0	0	0	0	2	0	0	0	0	0

## Sheet: Table S7
Development and validation of PCR marker array for molecular selection towards spring, vernalization-independent and winter, vernalization-responsive ecotypes of white lupin (Lupinus albus L.)
Anna Surma, Michał Książkiewicz, Wojciech Bielski, Bartosz Kozak, Renata Galek, Sandra Rychel-Bielska
Scientific Reports
Supplementary Table S7. Results of white lupin germplasm panel genotyping with PCR-based markers for flowering time based on linkage mapping studies.
Line	QTL01	QTL02	QTL03	QTL05	QTL06	QTL07	QTL08	QTL09	QTL10	QTL11	QTL12	QTL13	QTL14	QTL15	QTL16
403	0	0	1	1	1	0	1	0	1	0	1	2	0	0	0
404	0	0	0	2	0	0	0	0	0	0	0	0	0	0	0
405	0	0	2	1	1	0	1	0	1	0	1	1	0	0	1
406	0	0	2	1	0	0	0	0	1	0	0	1	0	0	0
407	0	0	0	2	2	0	2	0	0	0	0	2	0	0	0
408	0	0	1	0	1	0	1	0	1	0	1	0	0	0	1
409	0	2	2	2	0	2	2	0	1	0	1	0	0	0	0
410	0	0	2	2	1	0	1	0	0	0	0	0	0	0	0
411	0	0	2	1	1	0	0	0	1	0	1	1	0	0	1
413	0	2	1	2	0	0	1	0	1	0	1	2	0	0	0
414	0	2	1	0	2	0	1	0	0	0	1	2	1	0	0
415	0	1	0	2	0	0	2	0	0	0	0	0	0	0	0
417	0	0	2	2	1	0	2	0	1	0	1	2	0	0	0
418	0	2	2	2	0	2	2	0	1	0	1	2	0	0	0
419	1	0	1	1	0	1	1	0	1	0	1	0	1	0	0
420	0	0	1	2	2	0	1	0	0	1	0	2	0	0	1
421	0	2	1	1	1	1	2	0	0	0	0	1	0	0	0
423	0	0	0	2	2	1	2	0	0	0	0	0	0	0	0
424	0	0	0	0	2	0	0	0	0	0	0	2	0	0	0
425	0	0	2	0	2	1	1	0	1	0	1	2	1	0	0
426	0	2	0	2	0	0	2	0	0	0	0	2	0	0	0
427	0	2	2	2	2	0	1	0	0	0	2	0	0	0	0
430	0	0	0	2	0	0	2	0	0	0	0	2	0	0	0
431	0	0	2	0	0	0	0	0	0	0	0	0	0	0	2
432	0	0	1	2	1	0	2	0	0	0	1	2	0	0	0
434	0	2	1	0	0	0	2	0	1	0	1	1	0	0	0
435	0	2	0	1	0	0	2	0	0	0	0	0	0	0	0
437	0	0	0	2	1	1	1	0	1	0	0	0	0	0	0
438	0	0	0	1	0	0	0	0	1	0	0	0	1	0	0
439	2	2	1	2	0	0	2	0	0	0	0	1	1	0	0
440	0	2	0	0	0	0	0	0	0	0	0	2	0	0	0
K	0	0	0	0	0	0	0	0	0	0	0	0	0	0	0
D	2	2	2	2	2	2	2	2	2	2	2	2	2	2	2
LAP001b	0	2	2	2	2	0	2	0	2	0	0	0	2	0	0
LAP001d	0	2	2	2	2	2	2	0	2	0	2	0	2	0	0
LAP002a	0	2	2	0	2	2	2	0	2	0	2	2	2	0	0
LAP002c	0	2	2	2	2	1	2	0	2	0	0	0	2	0	0
LAP002d	0	2	2	2	2	0	2	0	2	0	0	0	2	0	0
LAP003a	0	2	2	2	0	2	2	0	2	0	0	2	0	0	0
LAP003b	0	2	2	2	0	2	2	0	2	0	0	2	2	0	0
LAP003d	2	2	2	2	0	0	2	0	2	0	2	0	2	0	0
LAP004b	0	2	2	2	0	2	2	0	2	0	2	0	2	0	0
LAP004c	0	2	1	2	2	2	2	0	2	0	1	0	0	0	0
LAP005b	0	2	2	2	2	2	2	0	2	0	1	0	0	0	0
LAP005c	0	2	2	2	2	2	2	0	1	0	0	1	2	0	0
LAP005d	0	2	2	2	2	0	2	0	2	0	1	0	0	0	0
LAP006b	0	2	2	2	2	1	2	0	2	0	0	2	2	0	2
LAP006c	0	1	2	0	0	0	2	0	1	0	0	2	0	0	0
LAP006d	0	2	2	0	2	2	2	0	2	0	0	2	2	0	2
LAP007c	0	2	2	2	2	2	2	0	2	0	2	2	0	0	2
LAP007d	0	2	2	2	1	2	0	0	0	0	2	2	0	0	0
LAP008b	0	2	2	0	2	2	2	0	1	0	0	2	0	0	2
LAP008c	1	2	2	2	2	2	2	0	2	0	0	0	2	0	1
LAP008d	2	2	2	2	2	0	2	0	1	0	1	2	2	0	0
LAP009a	0	2	2	2	2	2	2	0	2	0	0	2	0	0	0
LAP009b	0	2	2	2	2	0	2	0	2	0	1	2	2	0	0
LAP009c	0	2	2	2	2	0	2	0	2	0	0	0	0	0	0
LAP010a	0	2	2	2	2	2	2	0	2	0	2	2	2	0	0
LAP010d	1	2	2	2	2	2	2	0	2	0	2	2	2	0	0
LAP011b	2	0	2	2	2	0	2	0	2	0	2	2	2	0	2
LAP011c	0	1	2	2	2	2	0	0	2	0	2	0	2	0	2
LAP011d	0	2	2	2	0	2	2	0	2	0	0	0	0	0	0
LAP012a	0	0	2	2	0	0	2	0	2	0	0	2	0	0	2
LAP012b	0	2	2	2	0	0	2	0	2	0	0	2	0	0	0
LAP012d	0	2	2	2	2	2	2	0	2	0	2	2	2	0	0
LAP013b	2	2	2	2	2	2	2	2	2	0	2	2	0	0	0
LAP013c	0	2	2	2	0	0	2	0	2	0	0	2	0	0	2
LAP013d	0	1	2	1	2	2	0	0	2	0	2	0	0	0	2
LAP014b	0	0	2	2	2	0	2	0	0	0	0	0	0	0	0
LAP014c	0	0	2	2	2	2	2	0	2	0	0	2	0	0	0
LAP014d	2	0	2	2	0	0	2	0	2	0	1	2	0	0	0
LAP015a	0	2	2	1	2	1	2	2	0	0	0	0	0	0	0
LAP015b	2	2	2	2	0	2	2	0	2	0	2	2	0	0	0
LAP015c	0	2	2	2	2	0	2	0	2	0	2	2	0	0	2
LAP016d	0	2	2	2	2	0	2	0	2	0	0	2	2	0	2
LAP017c	2	2	2	2	0	2	2	0	2	0	0	2	2	0	0
LAP017d	2	2	2	2	0	2	2	0	2	0	2	2	2	0	0
LAP018b	0	2	2	2	2	2	2	0	2	0	0	2	0	0	0
LAP018c	0	2	2	2	2	2	2	0	2	0	2	0	0	0	0
LAP018d	0	2	2	2	0	0	2	0	2	0	0	2	0	0	0
LAP019b	0	2	2	0	0	0	2	0	2	0	0	0	0	0	1
LAP019c	0	0	2	2	2	2	2	0	2	0	0	2	0	0	2
LAP019d	2	2	2	2	1	2	2	0	2	0	2	2	1	0	0
LAP020a	0	0	2	2	0	0	2	0	2	0	2	0	0	0	0
LAP020b	2	0	2	1	1	1	2	0	2	0	2	0	0	0	0
LAP020c	0	2	2	2	2	0	2	0	2	0	2	0	2	0	0
LAP021a	0	0	2	2	2	2	0	0	2	0	2	2	0	0	2
LAP021b	0	0	2	2	0	2	0	0	2	0	0	0	2	0	0
LAP021d	0	0	2	2	2	2	0	0	2	0	2	2	0	0	2
LAP022b	0	0	2	2	2	2	2	0	2	0	0	2	0	0	0
LAP022e	1	0	2	2	2	0	2	0	0	0	2	0	2	0	0
LAP023a	0	0	2	2	0	0	2	0	2	0	2	0	2	0	0
LAP023b	1	0	2	2	2	2	2	0	2	0	2	2	0	0	0
LAP023d	0	0	2	2	2	2	2	0	2	0	2	2	0	0	0
LAP024b	0	0	2	2	0	2	2	0	2	0	2	2	2	0	0
LAP024c	0	0	2	2	2	2	2	0	2	0	2	2	0	0	2
LAP025a	0	0	2	2	2	2	2	0	2	0	0	2	0	0	2
LAP026c	2	0	2	2	0	0	2	0	2	0	2	2	2	0	0
LAP026d	0	0	2	2	0	2	2	0	1	0	2	0	0	0	1
LAP027a	0	0	2	2	0	2	2	2	0	0	1	0	2	0	0
LAP027b	0	0	2	2	0	2	2	2	0	0	1	0	1	0	0
LAP027d	0	0	2	2	0	2	2	2	0	0	2	0	2	0	0
LAP028b	2	0	2	2	1	1	2	0	1	0	1	0	0	0	0
LAP028d	2	0	2	2	0	2	2	0	2	0	2	0	0	0	0
LAP029b	0	0	2	2	2	0	2	0	2	0	0	2	2	0	2
LAP030a	0	0	0	0	0	0	0	0	0	0	0	0	0	0	0
LAP030b	2	2	2	2	2	2	0	0	2	0	0	0	2	0	0
LAP031a	0	2	2	2	2	0	2	0	2	0	1	2	0	0	0
LAP031b	0	2	2	2	2	0	2	0	2	0	2	2	2	0	0
LAP031d	0	2	2	2	2	2	2	0	2	0	0	0	2	0	0
LAP032d	0	2	2	2	2	1	2	0	2	0	2	2	0	0	1
LAP032e	0	2	2	2	2	2	2	0	2	0	2	2	2	0	0
LAP033a	2	2	2	2	2	2	2	0	2	0	2	0	0	0	2
LAP033b	1	2	2	2	2	0	2	0	2	0	1	2	0	0	0
LAP033c	0	2	2	2	2	2	2	0	2	0	0	0	2	0	0
LAP034b	0	2	2	2	2	0	0	0	0	0	2	2	0	0	0
LAP034c	0	2	2	2	1	2	2	0	2	0	2	0	0	0	1
LAP034d	0	2	2	2	2	2	2	0	0	0	2	2	0	0	0
LAP035c	0	2	2	2	2	0	2	0	2	0	2	0	0	0	1
LAP035d	0	2	2	2	2	0	2	0	2	0	2	0	0	0	0
LAP036a	0	2	2	2	2	2	2	0	2	0	0	2	0	0	0
LAP036c	0	2	2	2	2	0	2	0	2	0	2	0	0	0	2
LAP037b	0	2	2	2	2	1	2	0	2	0	0	0	0	0	0
LAP037c	0	2	2	2	2	2	2	0	2	0	2	0	0	0	0
LAP037d	0	2	2	2	2	2	2	0	2	0	2	2	0	0	2
LAP038a	0	2	2	2	0	2	0	0	2	0	2	2	0	0	0
LAP038b	0	0	2	2	2	0	2	0	2	0	2	0	0	0	0
LAP038c	0	0	2	2	2	2	2	0	2	0	2	2	0	0	0
LAP039a	0	0	2	2	2	0	2	0	2	0	0	2	0	0	0
LAP039b	0	2	2	2	0	2	2	0	2	0	2	0	0	0	2
LAP039d	0	2	2	2	2	0	2	0	2	0	2	2	0	0	0
LAP040a	0	2	0	1	0	0	0	0	0	0	0	2	0	0	0
LAP040c	0	2	2	2	0	0	2	0	2	0	2	0	0	0	1
LAP040d	0	2	2	2	0	0	2	0	2	0	2	2	0	0	0
LAP041b	1	2	2	2	2	0	2	0	2	0	2	0	0	0	1
LAP041c	0	2	2	2	2	0	2	0	1	0	1	0	0	0	0
LAP042a	0	2	2	2	2	0	2	0	2	0	2	2	0	0	1
LAP042b	1	2	2	2	2	0	2	0	2	0	2	2	0	0	0
LAP042d	0	2	2	2	2	0	2	0	1	0	2	2	0	0	0
LAP043a	0	2	2	2	2	2	0	0	2	0	1	0	2	0	0
LAP043b	0	2	2	2	2	2	2	0	2	0	2	2	0	0	0
LAP043c	1	2	2	2	0	2	2	0	0	0	2	2	0	0	0
LAP044a	0	2	2	2	0	2	2	0	1	0	1	2	0	0	0
LAP044b	2	2	2	2	0	0	2	0	0	0	2	2	0	0	0
LAP044c	2	2	2	2	1	0	0	0	1	0	1	2	0	0	0
LAP045b	0	2	2	2	1	0	2	0	2	0	2	2	0	0	2
LAP045c	2	2	2	2	1	2	2	0	2	0	2	2	0	0	2
LAP045d	1	2	2	2	0	0	2	0	2	0	2	2	0	0	0
LAP046a	0	2	2	2	0	0	0	0	2	0	1	2	0	0	1
LAP046b	0	2	2	2	1	0	2	0	0	0	2	2	0	0	1
LAP046d	0	2	2	2	0	0	2	0	2	0	2	2	0	0	0
LAP047b	0	2	2	2	0	0	2	0	2	0	0	0	0	0	0
LAP047d	0	2	2	2	0	0	2	0	2	0	0	2	2	0	0
LAP048b	2	2	2	2	0	0	2	0	0	0	2	2	0	0	0
LAP048c	0	2	2	2	0	0	0	0	2	0	2	2	2	0	2
LAP048d	0	2	2	2	0	0	2	0	0	0	2	2	1	0	2
LAP049b	2	2	2	2	2	0	2	0	2	0	0	2	2	0	0
LAP049c	0	2	2	2	0	0	2	0	2	0	0	0	0	0	0
LAP049d	0	2	2	2	2	2	2	0	2	0	0	0	0	0	0
LAP050a	0	0	2	1	2	2	2	0	2	0	0	0	0	0	0
LAP050b	0	2	2	1	0	2	2	0	2	0	1	0	2	0	0
LAP050c	1	2	2	2	0	1	2	0	2	0	0	2	2	0	0
LAP051a	0	2	2	2	0	1	2	0	2	0	0	0	2	0	0
LAP051b	0	2	2	2	2	1	2	0	1	0	2	0	0	0	0
LAP051c	2	2	2	2	0	1	2	0	1	0	0	0	0	0	0
LAP052a	0	0	2	2	2	2	2	0	0	0	0	2	1	0	0
LAP052b	0	0	2	2	1	0	0	0	2	0	0	0	0	0	0
LAP052c	0	2	2	0	0	2	2	0	2	0	1	2	0	0	0
LAP053b	0	2	0	2	0	2	2	0	2	0	0	0	0	0	0
LAP053c	0	2	2	2	0	2	2	0	2	0	0	0	0	0	0
LAP053d	0	2	2	1	0	2	2	0	2	0	0	2	0	0	0
LAP054a	0	2	2	2	0	0	0	0	0	0	2	2	0	0	0
LAP054b	2	2	2	2	0	2	2	0	2	0	0	0	0	0	1
LAP054c	2	2	2	2	0	2	2	0	2	0	0	0	0	0	0
LAP055a	0	0	2	2	0	0	2	0	0	0	2	0	0	0	0
LAP055b	0	2	2	0	0	0	0	0	2	0	0	2	0	0	0
LAP055d	0	2	2	2	0	0	0	0	0	0	0	2	0	0	0
LAP056a	0	2	0	2	0	0	2	0	0	0	0	0	1	0	0
LAP056b	0	0	2	1	0	0	0	0	0	0	0	0	2	0	0
LAP056c	0	2	0	0	0	0	0	0	0	0	0	0	0	0	0
LAP057a	0	2	2	2	2	0	2	0	2	0	0	0	2	0	0
LAP057c	0	2	2	2	0	0	0	0	0	0	0	0	1	0	0
LAP057d	0	2	2	2	1	2	2	0	2	0	2	0	2	0	0
LAP058c	0	2	2	2	1	0	2	0	1	0	2	2	0	0	0
LAP058d	0	2	2	2	0	0	2	0	2	0	2	2	2	0	0
LAP059a	0	2	2	2	2	0	2	0	2	0	2	2	0	0	0
LAP059b	0	2	2	2	0	0	2	0	2	0	0	2	0	0	0
LAP059d	0	2	2	2	1	2	2	0	2	0	0	0	2	0	0
LAP092d	0	2	2	2	2	0	2	0	2	0	0	2	2	0	2
LAP093b	2	2	2	2	0	0	1	0	2	0	0	2	2	0	0
LAP093c	2	2	2	2	0	0	2	0	2	0	0	2	0	0	0
LAP093d	2	2	2	2	0	0	0	0	2	0	0	2	0	0	0
LAP094b	1	2	0	0	2	0	2	0	0	0	1	0	2	0	0
LAP094c	2	2	2	0	2	0	2	0	2	0	0	2	0	0	0
LAP094d	2	2	2	0	2	2	2	0	2	0	0	2	0	0	2
LAP095a	1	2	2	2	0	0	2	0	2	0	0	0	0	0	0
LAP095b	1	2	2	0	2	0	2	0	2	0	2	0	2	0	0
LAP095d	0	2	0	2	2	0	2	0	2	0	1	0	2	0	0
LAP096a	0	0	0	2	0	0	0	0	2	0	2	2	0	0	0
LAP096b	0	2	2	0	2	0	0	0	0	0	0	2	0	0	0
LAP096d	0	0	0	2	2	0	0	0	0	0	0	2	0	0	0
LAP097a	0	2	2	2	0	0	0	0	0	0	0	0	2	0	0
LAP097b	0	2	2	1	0	2	2	0	1	0	1	2	2	0	0
LAP097c	0	0	2	1	2	0	0	0	0	0	0	2	2	0	0
LAP098a	2	1	2	2	2	1	2	0	2	2	2	2	0	0	1
LAP098c	0	1	2	2	0	0	0	0	2	0	2	2	2	0	0
LAP098d	0	0	2	0	2	2	2	0	1	0	0	2	2	0	0
LAP099a	0	2	0	2	2	0	0	0	2	0	1	2	0	0	0
LAP099b	0	2	0	2	0	0	0	0	2	0	0	2	0	0	0
LAP099d	0	2	2	2	0	0	0	0	1	0	0	2	0	0	0
LAP100b	0	2	2	2	2	2	1	0	2	0	2	2	0	0	2
LAP100c	0	2	2	2	2	2	1	0	2	0	2	0	0	0	2
LAP100d	0	2	2	2	0	2	0	0	2	0	0	2	0	0	2
LAP101b	0	2	2	2	0	0	2	0	0	0	0	2	0	0	2
LAP101c	0	2	2	2	0	1	2	0	0	0	1	2	0	0	0
LAP101d	0	2	2	2	2	2	2	0	0	0	0	2	2	0	0
LAP102c	0	2	2	2	0	2	2	0	2	0	0	2	0	0	1
LAP102d	0	2	2	2	2	1	2	0	2	0	0	0	1	0	0
LAP103a	0	2	2	2	0	0	1	0	2	0	0	0	0	0	1
LAP104b	2	2	2	2	2	2	2	0	1	0	2	2	1	0	0
LAP104d	0	2	2	2	1	0	1	0	1	0	2	2	1	0	0
LAP105a	0	2	2	0	2	1	0	0	0	0	2	2	0	0	2
LAP105d	1	2	2	2	2	2	2	0	1	0	2	2	2	0	1
LAP106a	1	2	2	2	0	2	2	0	0	0	2	0	0	0	2
LAP106d	0	2	2	2	0	2	2	0	0	0	0	2	1	0	0
LAP107b	0	2	2	0	2	2	2	0	2	0	2	2	0	0	0
LAP107c	1	2	2	2	0	1	1	0	2	0	2	2	1	0	0
LAP107d	0	2	2	0	2	0	0	0	2	0	0	2	0	0	2
LAP108a	1	2	2	2	0	1	2	0	2	0	2	2	2	0	0
LAP108d	1	2	2	2	2	2	1	0	2	0	0	0	2	0	0
LAP109d	1	2	2	2	0	0	2	0	1	0	0	2	2	0	1
LAP110a	0	2	2	2	0	2	1	0	0	0	0	0	2	0	0
LAP110b	0	2	2	2	2	2	0	0	1	0	0	2	0	0	2
LAP110d	0	2	2	2	2	0	0	0	1	0	1	0	0	0	0
LAP111c	0	0	2	0	0	0	0	0	0	0	0	0	0	0	0
LAP111d	0	0	2	0	0	0	0	0	0	0	0	0	0	0	0
LAP112d	0	2	0	0	0	0	0	0	0	0	0	2	0	0	0
LAP113b	0	0	0	2	0	0	0	0	0	0	0	2	0	0	0
LAP113c	0	0	0	2	0	0	0	0	0	0	0	2	0	0	0
LAP115b	0	2	2	2	2	2	2	0	0	0	0	2	0	0	0
LAP115c	0	2	2	2	1	0	2	0	1	0	1	1	0	0	1
LAP117b	0	2	0	0	2	0	2	0	2	0	2	0	0	0	0
LAP117d	0	2	0	0	2	0	2	0	2	0	2	0	0	0	0
LAP118b	0	2	2	0	2	0	0	0	2	0	2	0	0	0	0
LAP118c	0	2	2	0	2	0	0	0	2	0	2	0	0	0	0
LAP119c	0	2	0	2	0	0	0	0	2	0	0	0	0	0	0
LAP119d	0	2	0	2	0	0	0	0	2	0	0	0	0	0	0
LAP123a	0	2	2	2	2	0	2	0	1	0	2	2	0	0	0
LAP123d	1	2	2	2	1	0	2	0	2	0	2	2	2	0	1
LAP124b	2	2	2	2	0	1	1	0	2	0	2	2	0	0	2
LAP126a	0	2	0	2	2	0	2	0	2	0	2	0	0	0	0
LAP126d	0	2	1	2	2	0	2	0	2	0	2	0	0	0	0
218	0	1	2	2	0	0	0	0	1	0	2	2	0	0	0
275	2	2	2	2	2	2	0	0	2	0	0	2	0	0	0
279	0	2	2	2	0	0	2	0	2	0	0	2	0	0	0
282	0	2	2	2	2	0	1	0	0	0	1	1	1	0	1
284	0	2	1	2	2	1	2	0	0	0	0	0	0	0	0
286	2	2	0	2	2	0	2	0	0	0	0	0	2	0	0
295	0	1	2	1	2	2	2	0	1	0	0	0	0	0	0
330	0	0	0	2	2	0	2	0	0	0	0	0	0	0	0
353	2	2	2	2	-	0	1	0	0	0	2	0	2	0	0
361	0	2	2	2	-	2	2	0	2	0	0	2	0	0	0
362	0	0	2	1	-	0	0	0	1	0	2	0	0	0	0
365	0	2	2	2	-	0	0	0	1	0	2	0	0	0	0
397	1	0	2	0	-	0	0	0	0	0	0	2	0	0	0
416	0	0	1	0	-	0	0	0	0	0	0	0	0	0	0
422	0	2	1	0	-	0	0	0	0	0	0	2	2	0	0
428	0	2	2	2	-	2	0	0	2	0	2	2	0	0	0
429	0	0	0	2	-	0	2	0	0	0	0	2	0	0	0
433	0	0	0	0	-	0	0	0	0	0	0	0	0	0	0
436	0	2	0	0	-	0	0	0	0	0	0	0	0	0	0
LAP062a	0	2	2	2	2	1	2	0	2	0	0	0	2	0	0
LAP062d	0	2	2	2	2	0	2	0	2	0	0	0	2	0	0
LAP067a	0	0	2	2	0	2	2	0	2	0	2	2	0	0	0
LAP067c	0	0	2	2	2	0	0	1	2	0	0	0	0	0	0
LAP067d	0	0	2	2	2	0	0	1	2	0	0	2	0	0	0
LAP072b	0	0	0	0	0	0	0	0	0	0	0	2	0	0	0
LAP072c	0	0	0	0	0	0	0	0	0	0	0	0	0	0	0
LAP072d	0	0	0	0	0	0	0	0	0	0	0	2	0	0	0
LAP074b	0	2	2	2	2	0	2	0	2	0	2	0	2	0	2
LAP074c	2	2	2	2	2	0	2	0	2	0	0	0	0	0	2
LAP074d	0	2	2	2	0	0	2	0	2	0	2	2	0	0	0
LAP083a	0	2	0	2	0	0	2	0	2	0	2	2	0	0	0
LAP083c	0	2	2	2	2	2	0	0	2	0	2	2	0	0	0
LAP083d	0	2	2	2	0	0	2	0	2	0	2	0	0	0	0
LAP084c	2	2	2	2	2	2	2	1	2	2	2	2	2	0	2
LAP084d	2	2	2	2	2	2	2	0	2	2	2	2	2	0	2
LAP085a	0	2	2	2	0	2	2	0	0	0	2	2	2	0	0
LAP085c	2	2	2	2	2	0	2	0	2	0	0	0	0	0	2
LAP085d	2	2	2	0	2	0	2	0	2	0	0	2	0	0	0
LAP086a	0	2	2	0	2	0	2	0	2	0	0	0	0	0	0
LAP086c	2	2	2	0	2	2	2	0	2	0	0	0	0	0	0
LAP086d	0	2	2	2	0	2	0	0	2	0	0	0	0	0	0
LAP087a	2	2	2	2	2	0	0	0	2	0	0	2	0	0	0
LAP087c	0	2	2	1	2	2	2	0	2	0	0	2	2	0	0
LAP087d	2	2	2	0	0	0	0	0	0	0	1	2	0	0	0
LAP088a	0	2	2	2	0	1	2	0	0	0	1	2	0	0	0
LAP091a	2	2	2	2	2	0	2	0	0	0	0	0	2	0	0
LAP091b	2	2	2	2	2	2	2	0	2	0	0	2	2	0	0
LAP091d	2	2	2	2	2	0	0	0	2	0	0	2	2	0	0

## Sheet: Table S8
Development and validation of PCR marker array for molecular selection towards spring, vernalization-independent and winter, vernalization-responsive ecotypes of white lupin (Lupinus albus L.)
Anna Surma, Michał Książkiewicz, Wojciech Bielski, Bartosz Kozak, Renata Galek, Sandra Rychel-Bielska
Scientific Reports
Supplementary Table S8. Mean growing degree day values (GDDs) calculated for phenotypic observations recorded in studied environments for white lupin germplasm panel.
Lap	Greenhouse Buds GDDs '2020 mean	Greenhouse Start GDDs '2020 mean	Greenhouse End GDDs '2020 mean	Greenhouse Buds GDDs '2021 mean	Greenhouse Start GDDs '2021 mean	Greenhouse End GDDs '2021 mean
218	835.833	1056.45	1291.95	643.5	851.133	1001.3
275	875.7	1156.55	1358.49	643.5	868.133	1004.13
279	1152.3	1419.3	1656.67	1097.5	1434.75	1625.45
282	1189.43	1499.57	1645.75	997.05	1364.55	1570.75
284	936.905	1205.42	1396.39	771.8	1051.8	1251.88
286	1022.05	1303.12	1492.75	1001.3	1221.65	1449.38
295	851.82	1128.1	1336.59	782	1070.56	1228.65
330	888.367	1068.25	1285.25	805.8	1051.8	1290.32
353	867.2	1129.84	1311.23	720.8	1056.49	1239.15
361	1344.35	1543.75	1717.83	1312.4	1559.45	1726.3
362	845.8	1117.73	1316.55	683.75	978.633	1140.43
365	852.967	1039.05	1331.42	720.8	958.8	1097.5
397	779.167	935	1172.33	783.133	1009.8	1204.55
403	768.355	957.45	1198.54	690.12	1013.77	1165.36
404	723.25	863.8	1098.57	630.75	856.8	975.8
405	750.86	942.62	1160.8	595.333	805.8	981.467
406	794.278	1025.83	1267.3	664.75	907.8	1057.66
407	822.8	954.05	1201.98	626.5	836.967	987.133
408	841.5	1060.88	1277.56	695.25	970.133	1140.43
409	883.3	1082.85	1303.34	660.5	879.467	1063.53
410	891.533	1236.44	1466.4	890.8	1107.45	1321.28
411	858.7	1067.07	1291.28	666.167	916.3	1100.82
413	780.3	948.335	1188.3	710.6	965.6	1162.79
414	926.193	1185.39	1344.35	751.967	1026.34	1210.25
415	761.495	944.525	1165.99	674.9	902.133	1114.08
416	821.1	1049.49	1243.9	703.8	970.133	1152.5
417	1013.55	1350.63	1585.43	975.8	1356.05	1548.43
418	892.325	1160.8	1402.1	759.05	1029.65	1234.78
419	916.733	1111.02	1331.42	746.3	1026.34	1221.65
420	805.8	1059.99	1279.87	700.38	972.4	1124.2
421	826.2	1040.79	1285.25	709.467	1013.11	1196.05
422	1175.22	1408.98	1667.6	975.8	1312.4	1537.4
423	883.843	1235.3	1455.4	754.8	1029.65	1207.4
424	827.9	1081.11	1295.3	686.7	885.133	1090.08
425	839.071	1094.06	1313.75	749.133	972.4	1148.88
426	856.98	1089.81	1307.31	808.633	1090.08	1315.36
427	886.256	1116.77	1365.41	748	1051.8	1201.15
428	1166.57	1273.28	1552.1	1009.8	1204.55	1508.83
429	742.625	880.45	1152.3	851.133	981.467	1187.55
430	751.121	914.45	1111.56	623.667	822.8	1001.3
431	810.9	950.24	1242.1	637.833	899.3	1082.67
432	759.78	967.65	1198.54	620.833	868.133	1044.42
433	834.7	1035.65	1256.5	686.7	958.8	1097.5
434	788.8	974.45	1216.1	703.8	967.3	1147.98
435	745.37	914.45	1131.59	624.8	867	1070.56
436	971.05	1183.77	1363.2	1051.8	1347.55	1441.25
437	792.389	986.161	1257.3	690.975	1025.68	1228.65
438	800.7	1056.45	1315.15	703.8	1029.65	1221.65
439	922.67	1203.7	1403.82	700.95	978.633	1233.32
440	816	1033.95	1195.1	654.833	933.3	1090.08
D	1212.3	1388.77	1601.85	1112.43	1449.38	1641.31
K	807.5	976.15	1143.8	635	856.8	1029.65
LAP001b	982.383	1318.42	1543.75	992.8	1338.85	1533.8
LAP001d	1050.65	1455.4	1667.6	1146.47	1491.5	1633.91
LAP002a	1298.65	1582.15	1765.2	1347.55	1625.45	1810.72
LAP002c	1574.92	1967.47	2120.03	1474.5	1741.1	1908.28
LAP002d	1468.23	1738.55	1806.2	1441.25	1741.1	1908.28
LAP003a	1449.55	1685.8	1778.47	1450.35	1667.7	1845.35
LAP003b	1224.97	1535.4	1685.8	1134.4	1537.4	1653.63
LAP003d	1285.25	1601.85	1765.2	1104.13	1404.45	1625.45
LAP004b	1520.6	1883.35	2034	1611.25	1900.7	2011.08
LAP004c	1667.6	1939.7	2067.75	1559.45	1845.35	1982.8
LAP005b	1383.05	1667.6	1806.2	1330.15	1582.05	1762.97
LAP005c	1305.35	1601.85	1806.2	1501.87	1802.38	1943.55
LAP005d	1799.17	2104.4	2224.43	1819.05	2079.63	2167.85
LAP006b	1667.6	1897.25	2067.75	1544.75	1819.05	1976.37
LAP006c	1231.3	1486.72	1660.32	1104.13	1392.88	1566.98
LAP006d	1200.83	1588.72	1685.8	1251.88	1604.15	1794.05
LAP007c	719.55	914.45	1178.1	703.8	955.967	1137.42
LAP007d	1667.6	1876.4	1939.7	1625.45	1943.55	2048.5
LAP008b	1237.3	1535.4	1673.67	1218.23	1537.4	1711.11
LAP008c	1376.43	1698.6	1876.4	1474.5	1873	2003.95
LAP008d	1513.2	1799.17	1939.7	1335.95	1653.63	1863.78
LAP009a	1389.4	1673.67	1806.2	1358.88	1667.7	1819.05
LAP009b	1407.83	1711.42	1890.3	1264.23	1552.1	1726.3
LAP009c	1305.35	1601.85	1765.2	1245.52	1501.87	1694.22
LAP010a	1897.25	2120.03	2244.47	1730.74	2016.79	2133.3
LAP010d	1455.4	1752.2	1876.4	1574.52	1802.38	1956.85
LAP011b	1189.43	1506.38	1738.55	1110.77	1434.75	1596.78
LAP011c	959.717	1243.3	1486.72	910.633	1187.55	1444.5
LAP011d	1200.83	1535.4	1667.6	1230.4	1548.43	1667.7
LAP012a	1305.35	1535.4	1738.55	1221.65	1537.4	1726.3
LAP012b	1091.55	1425.48	1623.4	1004.13	1306.22	1501.87
LAP012d	1091.55	1443.7	1616.22	1051.8	1300.03	1508.83
LAP013b	1005.05	1311.88	1560.45	958.8	1204.55	1434.75
LAP013c	1200.83	1499.57	1667.6	1251.88	1537.4	1712.8
LAP013d	1183.77	1499.57	1685.8	1117.4	1390.05	1570.75
LAP014b	1305.35	1552.1	1738.55	1187.55	1441.25	1646.6
LAP014c	1383.05	1724.25	1939.7	1312.4	1582.05	1748.5
LAP014d	1305.35	1535.4	1705	1181.58	1488.1	1653.63
LAP015a	1212.3	1535.4	1724.25	1187.55	1481.3	1632.5
LAP015b	1305.35	1616.22	1806.2	1293.85	1596.78	1786.1
LAP015c	1305.35	1601.85	1821.3	1221.65	1461	1653.63
LAP016d	1132.17	1437.85	1638.3	1051.8	1287.97	1501.87
LAP017c	1212.3	1535.4	1667.6	1245.52	1494.9	1688.3
LAP017d	1363.2	1653.03	1836.52	1227.48	1508.83	1660.67
LAP018b	1189.43	1492.75	1667.6	1218.8	1512.32	1657.15
LAP018c	1137.98	1419.3	1660.32	1033.34	1267.23	1484.7
LAP018d	1137.98	1449.55	1623.4	1110.77	1428.58	1628.98
LAP019b	1178.1	1492.75	1645.75	1079.7	1364.55	1546.22
LAP019c	1305.35	1552.1	1738.55	1250.61	1550.63	1714.15
LAP019d	1560.45	1799.17	1939.7	1330.15	1582.05	1752.84
LAP020a	738.05	947.7	1160.8	771.8	1013.11	1215.95
LAP020b	705.65	907.867	1189.43	671.95	853.967	1075.25
LAP020c	907.867	1172.33	1407.83	717.967	972.967	1131.57
LAP021a	662.6	784.833	1091.55	584	698.1	992.8
LAP021b	668.267	875.7	1143.8	589.667	788.8	1051.8
LAP021d	662.6	824.5	1091.55	606.667	817.133	1033.34
LAP022b	679.6	870.033	1114.85	609.5	805.8	992.8
LAP022e	738.05	935	1178.1	720.8	950.3	1123.07
LAP023a	767.783	1027.72	1267.3	740.633	992.8	1140.43
LAP023b	651.033	767.783	1091.55	621.4	785.4	1009.8
LAP023d	662.6	773.5	1091.55	698.1	958.8	1163.93
LAP024b	662.6	824.5	1091.55	635	846.6	1013.77
LAP024c	625.65	762.067	1091.55	635	805.8	1097.5
LAP025a	662.6	762.067	1091.55	652	844.05	1069.39
LAP026c	625.65	725.717	1091.55	567	763.3	1001.3
LAP026d	662.6	767.783	1091.55	601	828.467	1097.5
LAP027a	947.7	1195.1	1407.83	791.633	1082.67	1293.85
LAP027b	935	1200.83	1383.05	794.467	1075.25	1258.25
LAP027d	935	1237.3	1431.67	839.8	1107.45	1338.85
LAP028b	914.45	1206.57	1356.92	862.467	1140.43	1347.55
LAP028d	1056.45	1389.4	1601.85	1075.25	1407.4	1565.1
LAP029b	807.5	947.7	1178.1	754.8	958.8	1163.93
LAP030a	767.783	965.383	1200.83	614.6	873.8	1061.18
LAP030b	725.717	907.867	1249.3	635	873.8	1097.5
LAP031a	1085.75	1369.82	1601.85	958.8	1287.97	1508.83
LAP031b	1091.55	1413.57	1601.85	1009.8	1248.7	1481.3
LAP031d	1005.05	1273.28	1528	924.8	1184.57	1431.67
LAP032d	1103.25	1389.4	1601.85	958.8	1215.95	1464.38
LAP032e	1022.05	1337.88	1528	933.3	1178.6	1378.72
LAP033a	1062.35	1363.2	1601.85	970.133	1215.95	1461
LAP033b	954.05	1331.42	1560.45	865.3	1215.95	1381.55
LAP033c	875.7	1143.8	1363.2	703.8	982.6	1190.95
LAP034b	1079.95	1425.48	1623.4	1009.8	1253.48	1459.31
LAP034c	1178.1	1535.4	1667.6	1125.9	1477.9	1618.35
LAP034d	888.367	1172.33	1331.42	709.467	975.8	1134.4
LAP035c	1062.35	1383.05	1601.85	1033.34	1242.33	1454.25
LAP035d	1056.45	1279.27	1601.85	958.8	1227.48	1447.75
LAP036a	1172.33	1449.55	1601.85	1161.08	1464.38	1625.45
LAP036c	1189.43	1468.23	1638.3	1215.95	1533.8	1703.09
LAP037b	1114.85	1419.3	1601.85	1146.47	1501.87	1671.13
LAP037c	1039.05	1331.42	1513.2	1009.8	1304.98	1499.08
LAP037d	1114.85	1419.3	1623.4	1082.67	1384.38	1544.75
LAP038a	835.833	1068.25	1285.25	775.2	1047.37	1221.65
LAP038b	870.033	1109.1	1298.65	805.8	1117.4	1312.4
LAP038c	888.367	1155.13	1331.42	737.8	1067.43	1187.55
LAP039a	858.7	1109.1	1324.95	771.8	1051.8	1193.22
LAP039b	847.233	1068.25	1285.25	732.133	998.467	1146.47
LAP039d	875.7	1224.97	1383.05	1029.65	1312.4	1441.25
LAP040a	959.717	1224.97	1425.48	797.3	1120.23	1273.21
LAP040c	1126.35	1437.85	1601.85	1071.34	1375.88	1566.98
LAP040d	1062.35	1419.3	1601.85	975.8	1290.32	1478.58
LAP041b	914.45	1189.43	1383.05	817.133	1082.67	1293.85
LAP041c	1062.35	1363.2	1560.45	998.467	1242.33	1395.72
LAP042a	914.45	1160.8	1344.35	848.3	1140.43	1356.05
LAP042b	914.45	1132.17	1324.95	845.467	1137.42	1341.75
LAP042d	959.717	1249.3	1437.85	904.967	1152.5	1350.38
LAP043a	1166.57	1425.48	1601.85	1038.51	1330.15	1533.08
LAP043b	1062.35	1395.75	1601.85	1051.8	1279.73	1490.82
LAP043c	894.7	1126.35	1305.35	805.8	1097.5	1312.4
LAP044a	894.7	1155.13	1331.42	805.8	1067.43	1270.22
LAP044b	1056.45	1344.35	1601.85	1102.48	1410.35	1596.78
LAP044c	858.7	1109.1	1356.92	703.8	936.133	1187.55
LAP045b	935	1218.63	1402.1	876.633	1152.5	1330.15
LAP045c	914.45	1212.3	1407.83	842.633	1134.4	1347.55
LAP045d	954.05	1261.3	1425.48	941.8	1184.57	1404.45
LAP046a	907.867	1143.8	1344.35	802.967	1082.67	1236.23
LAP046b	888.367	1137.98	1331.42	865.3	1161.08	1358.88
LAP046d	1062.35	1376.43	1601.85	916.3	1218.8	1451
LAP047b	1120.6	1425.48	1601.85	1004.13	1341.75	1537.4
LAP047d	1178.1	1449.55	1601.85	1044.42	1358.88	1541.08
LAP048b	1267.3	1535.4	1724.25	1318.32	1582.05	1819.05
LAP048c	1056.45	1337.88	1601.85	947.467	1233.32	1451
LAP048d	1189.43	1474.65	1685.8	1251.88	1474.5	1646.6
LAP049b	813.167	1056.45	1285.25	768.967	1044.42	1236.23
LAP049c	988.05	1383.05	1601.85	958.8	1267.23	1464.38
LAP049d	959.717	1224.97	1419.3	771.8	1097.5	1341.75
LAP050a	971.05	1249.3	1437.85	800.133	1155.36	1404.45
LAP050b	894.7	1149.47	1356.92	743.467	1059.62	1248.7
LAP050c	725.717	907.867	1132.17	601	822.8	1013.11
LAP051a	999.383	1279.27	1513.2	856.8	1134.4	1375.88
LAP051b	971.05	1249.3	1461.82	859.633	1134.4	1303.13
LAP051c	993.717	1318.42	1543.75	870.967	1163.93	1392.88
LAP052a	993.717	1285.25	1543.75	882.3	1198.88	1410.35
LAP052b	841.5	1085.75	1285.25	743.467	992.8	1187.55
LAP052c	784.833	1010.72	1279.27	768.967	1023.03	1221.65
LAP053b	894.7	1155.13	1344.35	754.8	1026.34	1169.65
LAP053c	914.45	1237.3	1437.85	763.3	1063.53	1285.03
LAP053d	914.45	1206.57	1419.3	766.133	1040.73	1242.33
LAP054a	947.7	1237.3	1506.38	843.2	1159.36	1354.35
LAP054b	767.783	965.383	1200.83	712.3	989.967	1169.65
LAP054c	888.367	1155.13	1344.35	780.3	1016.42	1201.72
LAP055a	847.233	1120.6	1331.42	802.967	1090.08	1293.85
LAP055b	982.383	1273.28	1486.72	800.133	1110.77	1306.22
LAP055d	954.05	1224.97	1468.23	751.967	1033.34	1251.88
LAP056a	762.067	1056.45	1285.25	726.467	1009.8	1227.48
LAP056b	941.35	1243.3	1443.7	737.8	1026.34	1230.4
LAP056c	796.167	1091.55	1285.25	686.7	964.467	1125.9
LAP057a	1056.45	1437.85	1601.85	981.467	1258.25	1467.75
LAP057c	954.05	1249.3	1437.85	845.467	1128.73	1306.22
LAP057d	1200.83	1567.68	1698.6	1230.4	1559.45	1819.05
LAP058c	959.717	1249.3	1437.85	873.8	1172.63	1373.05
LAP058d	1143.8	1461.82	1623.4	981.467	1270.22	1474.5
LAP059a	928.15	1212.3	1407.83	768.4	1047.37	1228.65
LAP059b	1143.8	1437.85	1601.85	958.8	1318.32	1501.87
LAP059d	1318.42	1595.28	1792.13	1134.4	1515.8	1667.7
LAP062a	1261.3	1535.4	1705	1181.58	1537.4	1719.55
LAP062d	1212.3	1528	1724.25	1187.55	1819.05	1963.5
LAP067a	651.033	756.35	1091.55	584	732.133	933.3
LAP067c	625.65	756.35	1091.55	584	720.8	930.467
LAP067d	662.6	756.35	1091.55	601	751.967	924.8
LAP072b	738.05	935	1126.35	698.1	933.3	1131.57
LAP072c	738.05	935	1126.35	686.7	958.8	1121.65
LAP072d	738.05	976.717	1172.33	686.7	887.967	1097.5
LAP074b	638.717	725.717	1103.25	584	737.8	941.8
LAP074c	705.65	894.7	1195.1	635	879.467	1086.38
LAP074d	738.05	921.3	1091.55	783.133	1051.8	1152.5
LAP083a	762.067	1033.38	1255.3	669	964.467	1131.57
LAP083c	725.717	959.717	1195.1	655.4	902.133	1120.23
LAP083d	738.05	1027.72	1237.3	686.7	964.467	1104.13
LAP084c	1126.35	1437.85	1601.85	1176.81	1486.74	1706.05
LAP084d	1160.8	1437.85	1601.85	1165.36	1469.44	1651.88
LAP085a	847.233	1126.35	1344.35	709.467	1009.8	1215.95
LAP085c	813.167	1085.75	1305.35	686.7	970.133	1146.47
LAP085d	875.7	1149.47	1344.35	709.467	975.8	1187.55
LAP086a	738.05	1027.72	1218.63	686.7	992.8	1134.4
LAP086c	738.05	965.383	1212.3	686.7	885.133	1097.5
LAP086d	731.883	907.867	1166.57	652	839.8	1110.77
LAP087a	784.833	1016.38	1237.3	686.7	927.633	1097.5
LAP087c	767.783	1022.05	1298.65	686.7	936.133	1128.73
LAP087d	796.167	1039.05	1237.3	686.7	958.8	1123.07
LAP088a	1027.72	1285.25	1499.57	822.8	1120.23	1296.94
LAP091a	813.167	1068.25	1255.3	717.967	1063.53	1300.03
LAP091b	784.833	1085.75	1267.3	700.95	992.8	1172.63
LAP091d	813.167	1044.85	1249.3	700.95	958.8	1110.77
LAP092d	841.5	1114.85	1318.42	715.133	992.8	1193.22
LAP093b	935	1172.33	1369.82	788.8	1067.43	1321.28
LAP093c	824.5	1056.45	1267.3	686.7	975.8	1128.73
LAP093d	796.167	1027.72	1243.3	692.4	950.3	1140.43
LAP094b	1010.72	1350.63	1601.85	873.8	1190.38	1416.25
LAP094c	959.717	1237.3	1437.85	726.467	1006.97	1184.57
LAP094d	807.5	1056.45	1249.3	686.7	992.8	1152.5
LAP095a	914.45	1166.57	1356.92	777.467	1063.53	1296.94
LAP095b	824.5	1074.15	1298.65	695.25	958.8	1114.08
LAP095d	894.7	1120.6	1363.2	834.133	1104.13	1309.31
LAP096a	796.167	982.383	1183.77	683.75	916.3	1097.5
LAP096b	807.5	971.05	1189.43	686.7	950.3	1110.77
LAP096d	796.167	993.717	1212.3	686.7	958.8	1110.77
LAP097a	914.45	1160.8	1344.35	814.3	1097.5	1300.03
LAP097b	1149.47	1449.55	1660.32	740.633	947.467	1161.08
LAP097c	914.45	1183.77	1425.48	907.8	1193.22	1401.5
LAP098a	1160.8	1449.55	1667.6	1061.18	1269.02	1633.91
LAP098c	914.45	1160.8	1389.4	727.6	979.2	1134.4
LAP098d	1044.85	1402.1	1601.85	919.133	1175.62	1410.35
LAP099a	901.283	1149.47	1376.43	766.133	1063.53	1276.2
LAP099b	698.7	847.233	1114.85	623.667	851.133	1078.96
LAP099d	807.5	971.05	1267.3	677.85	885.133	1097.5
LAP100b	1431.67	1685.8	1851.85	1427.35	1718.2	1914.35
LAP100c	1925.27	2202.3	2270.75	1582.05	1819.05	1969.93
LAP100d	1419.3	1821.3	2003.35	1293.85	1741.1	1863.78
LAP101b	1109.1	1383.05	1601.85	958.8	1215.95	1434.75
LAP101c	1027.72	1298.65	1543.75	825.633	1114.08	1309.31
LAP101d	1212.3	1468.23	1601.85	927.633	1245.52	1467.75
LAP102c	1189.43	1449.55	1623.4	1082.67	1347.55	1552.1
LAP102d	1318.42	1595.28	1778.47	1221.65	1681.43	1802.38
LAP103a	1305.35	1560.45	1778.47	1221.65	1454.25	1681.43
LAP104b	1249.3	1535.4	1705	1169.65	1434.75	1604.15
LAP104d	1305.35	1574.92	1752.2	1221.65	1559.45	1748.5
LAP105a	1137.98	1419.3	1601.85	1152.5	1458.3	1663.48
LAP105d	947.7	1183.77	1437.85	811.467	1086.38	1264.23
LAP106a	1344.35	1645.75	1851.85	1221.65	1544.75	1755.73
LAP106d	1413.57	1705	1918.05	1416.25	1653.63	1891.47
LAP107b	959.717	1224.97	1419.3	819.967	1114.08	1341.75
LAP107c	1273.28	1601.85	1792.13	1187.55	1501.87	1733.7
LAP107d	1200.83	1560.45	1724.25	1051.8	1335.95	1481.3
LAP108a	1752.2	1946.68	2067.75	1559.45	1982.8	2113.5
LAP108d	1876.4	2168	2250.75	1786.1	2003.95	2113.5
LAP109d	1005.05	1249.3	1574.92	873.8	1161.08	1390.05
LAP110a	935	1195.1	1376.43	851.133	1090.08	1300.03
LAP110b	971.05	1249.3	1449.55	805.8	1117.4	1324.23
LAP110d	935	1155.13	1402.1	805.8	1055.71	1279.14
LAP111c	738.05	965.383	1178.1	669	927.633	1097.5
LAP111d	738.05	971.05	1178.1	677.85	910.633	1097.5
LAP112d	835.833	1079.95	1267.3	698.1	970.133	1097.5
LAP113b	731.883	959.717	1160.8	643.5	873.8	1082.67
LAP113c	738.05	1005.05	1195.1	706.633	927.633	1104.13
LAP115b	813.167	1044.85	1261.3	720.8	972.967	1145.26
LAP115c	1126.35	1419.3	1653.03	933.3	1258.25	1454.25
LAP117b	1967.47	2174.63	2270.75	1867.47	2109.72	2224.77
LAP117d	1967.47	2250.75	2440.15	1873	2094.6	2233.91
LAP118b	2067.75	2358.2	2440.15	2146.87	2282.9	2439.8
LAP118c	2079.55	2396.65	2440.15	1914.35	2149.58	2272.3
LAP119c	1967.47	2209.5	2440.15	1900.7	2107.2	2282.9
LAP119d	2041.5	2293.35	2440.15	1900.7	2126.7	2268.77
LAP123a	1143.8	1425.48	1616.22	1221.65	1515.8	1770.2
LAP123d	1331.42	1560.45	1717.83	1196.05	1526.6	1716.18
LAP124b	1200.83	1528	1667.6	1273.21	1590.89	1789.28
LAP126a	1344.35	1601.85	1806.2	1254.43	1582.05	1779.74
LAP126d	1318.42	1601.85	1792.13	1271.71	1582.05	1770.2

## Sheet: Table S9
Development and validation of PCR marker array for molecular selection towards spring, vernalization-independent and winter, vernalization-responsive ecotypes of white lupin (Lupinus albus L.)
Anna Surma, Michał Książkiewicz, Wojciech Bielski, Bartosz Kozak, Renata Galek, Sandra Rychel-Bielska
Scientific Reports
Supplementary Table S9. Correlations of mean growing degree day values (GDDs) calculated for phenotypic observations recorded in studied environments for white lupin germplasm panel with marker scores.
Marker	Value	Floral buds emergence 2020	Start of flowering 2020	End of flowering 2020	Floral buds emergence 2021	Start of flowering 2021	End of flowering 2021
Chr02_2625564_D_dCAPS	Correlation coefficient	-0.0754513	-0.0536881	-0.0610501	-0.0657526	-0.0581798	-0.0763916
Chr06_14434379_CAPS	Correlation coefficient	0.174784	0.161267	0.152597	0.164188	0.157895	0.157322
Chr07_16560064_D_CAPS	Correlation coefficient	0.327349	0.339125	0.335386	0.366814	0.355396	0.361278
Chr08_12044717_CAPS	Correlation coefficient	-0.198354	-0.198343	-0.198105	-0.198686	-0.198336	-0.198675
Chr08_3090075_D_dCAPS	Correlation coefficient	-0.140704	-0.144006	-0.154538	-0.141264	-0.14076	-0.155887
Chr11_14834409_CAPS	Correlation coefficient	-0.200369	-0.200021	-0.205589	-0.194684	-0.197004	-0.203967
Chr11_5890565_D_dCAPS	Correlation coefficient	-0.0784827	-0.0669021	-0.0721996	-0.0891559	-0.0768219	-0.0882487
Chr13_12561729_D_PCR	Correlation coefficient	-0.323293	-0.335897	-0.33427	-0.345434	-0.345643	-0.347382
Chr13_1469866_CAPS	Correlation coefficient	-0.316317	-0.316727	-0.310159	-0.311727	-0.322077	-0.324024
Chr16_572706_CAPS	Correlation coefficient	0.547714	0.560202	0.562889	0.495793	0.513614	0.498521
PR_30	Correlation coefficient	0.0479823	0.0404915	0.0510001	-0.00804313	-0.00477006	-0.00110933
PR_35a	Correlation coefficient	-0.208324	-0.201019	-0.199804	-0.211043	-0.206603	-0.212879
PR_35b	Correlation coefficient	-0.186189	-0.181239	-0.181778	-0.202546	-0.183799	-0.192398
PR_36a	Correlation coefficient	-0.0471794	-0.0539318	-0.0548165	-0.0673368	-0.0494267	-0.0530729
PR_36b	Correlation coefficient	0.371056	0.361011	0.369023	0.392476	0.382208	0.370899
PR_39	Correlation coefficient	0.215093	0.223068	0.222986	0.239389	0.242114	0.244138
PR_41	Correlation coefficient	0.0777799	0.0851311	0.0818637	0.0974082	0.105801	0.105889
PR_42a	Correlation coefficient	0.389398	0.39602	0.380235	0.334617	0.362437	0.34587
PR_42b	Correlation coefficient	0.213822	0.224886	0.202835	0.24065	0.237849	0.239451
PR_58a	Correlation coefficient	0.11123	0.111134	0.117724	0.0715866	0.0620373	0.0695245
PR_58b	Correlation coefficient	-0.183577	-0.187913	-0.188638	-0.194637	-0.185615	-0.190912
PR_58c	Correlation coefficient	0.424808	0.428931	0.427069	0.446793	0.441579	0.438611
PR_70	Correlation coefficient	0.267831	0.282059	0.277047	0.291597	0.299419	0.300963
PR_71a	Correlation coefficient	0.314357	0.321445	0.314759	0.311684	0.328352	0.337891
PR_71b	Correlation coefficient	0.384179	0.389642	0.376192	0.331408	0.356505	0.338392
PR_71c	Correlation coefficient	0.165518	0.16988	0.15818	0.189498	0.189181	0.187969
PR_71d	Correlation coefficient	0.495193	0.511009	0.494525	0.474706	0.497592	0.492586
QTL01	Correlation coefficient	0.0116998	0.00422832	0.00238771	0.0129448	0.0147597	-0.00456545
QTL02	Correlation coefficient	-0.455335	-0.462728	-0.463222	-0.432343	-0.444201	-0.444828
QTL03	Correlation coefficient	-0.237251	-0.251084	-0.258578	-0.241207	-0.234738	-0.244793
QTL05	Correlation coefficient	-0.143091	-0.144982	-0.156499	-0.183395	-0.170703	-0.184386
QTL06	Correlation coefficient	-0.150907	-0.156157	-0.164677	-0.17499	-0.169036	-0.171167
QTL07	Correlation coefficient	-0.160983	-0.170587	-0.166812	-0.160361	-0.153791	-0.169201
QTL08	Correlation coefficient	-0.262879	-0.2808	-0.273837	-0.314353	-0.314464	-0.320245
QTL09	Correlation coefficient	-0.0197159	-0.00637641	-0.00696543	-0.0147053	-0.0121668	-0.0124272
QTL10	Correlation coefficient	-0.234755	-0.253346	-0.258917	-0.260584	-0.263643	-0.270205
QTL11	Correlation coefficient	-0.0786535	-0.067239	-0.0604226	-0.0877806	-0.0834548	-0.0973926
QTL12	Correlation coefficient	-0.129052	-0.132591	-0.139919	-0.17653	-0.159621	-0.160019
QTL13	Correlation coefficient	-0.00530843	0.00641319	0.0143924	-0.00311791	0.0180944	0.0127274
QTL14	Correlation coefficient	-0.189199	-0.198315	-0.205107	-0.171887	-0.175099	-0.190106
QTL15	Correlation coefficient	-0.0611103	-0.028383	-0.0310697	-0.0504235	-0.0524233	-0.0544275
QTL16	Correlation coefficient	-0.104824	-0.0948251	-0.103667	-0.11754	-0.110933	-0.121381
Chr02_2625564_D_dCAPS	P-value	1	1	1	1	1	1
Chr06_14434379_CAPS	P-value	0.0857006	0.18402	0.291879	0.156738	0.220771	0.227625
Chr07_16560064_D_CAPS	P-value	2.29043e-07	5.94301e-08	9.1777e-08	1.97847e-09	8.37708e-09	4.01155e-09
Chr08_12044717_CAPS	P-value	0.0197631	0.0197771	0.0200897	0.0193346	0.0197864	0.0193493
Chr08_3090075_D_dCAPS	P-value	0.530154	0.451069	0.263749	0.51594	0.528712	0.245654
Chr11_14834409_CAPS	P-value	0.0172924	0.0176979	0.0121629	0.0251206	0.0215965	0.0135804
Chr11_5890565_D_dCAPS	P-value	1	1	1	1	1	1
Chr13_12561729_D_PCR	P-value	3.5975e-07	8.65155e-08	1.04372e-07	2.81737e-08	2.74787e-08	2.23008e-08
Chr13_1469866_CAPS	P-value	7.70108e-07	7.36798e-07	1.48378e-06	1.25736e-06	4.11372e-07	3.31799e-07
Chr16_572706_CAPS	P-value	2.50837e-23	1.2531e-24	6.46804e-25	1.84389e-18	4.88214e-20	1.07213e-18
PR_30	P-value	1	1	1	1	1	1
PR_35a	P-value	0.0100792	0.0165595	0.0179545	0.00834158	0.0113471	0.00733148
PR_35b	P-value	0.0430608	0.0583381	0.0564627	0.0149481	0.0499085	0.0291059
PR_36a	P-value	1	1	1	1	1	1
PR_36b	P-value	1.14057e-09	4.14926e-09	1.48655e-09	6.23277e-11	2.57822e-10	1.16423e-09
PR_39	P-value	0.00626544	0.0035099	0.00353139	0.00100377	0.000807303	0.000685567
PR_41	P-value	1	1	1	1	1	1
PR_42a	P-value	9.58877e-11	3.77384e-11	3.36776e-10	1.00283e-07	3.46345e-09	2.6742e-08
PR_42b	P-value	0.00685792	0.00306656	0.0146598	0.000907816	0.00113397	0.00099879
PR_58a	P-value	1	1	1	1	1	1
PR_58b	P-value	0.0505914	0.0386696	0.0369491	0.0251965	0.0446213	0.0320012
PR_58c	P-value	5.10535e-13	2.66345e-13	3.57746e-13	1.4316e-14	3.42152e-14	5.5808e-14
PR_70	P-value	9.10078e-05	2.45786e-05	3.93083e-05	9.80184e-06	4.4958e-06	3.84404e-06
PR_71a	P-value	9.50404e-07	4.40965e-07	9.10363e-07	1.26313e-06	2.04614e-07	6.86393e-08
PR_71b	P-value	1.97054e-10	9.26811e-11	5.79057e-10	1.44791e-07	7.29967e-09	6.47492e-08
PR_71c	P-value	0.14557	0.113803	0.217428	0.0350007	0.0357084	0.0385339
PR_71d	P-value	2.07585e-18	8.41307e-20	2.36821e-18	1.03883e-16	1.2901e-18	3.46632e-18
QTL01	P-value	1	1	1	1	1	1
QTL02	P-value	3.3253e-15	9.09043e-16	8.32642e-16	1.54417e-13	2.2117e-14	1.99168e-14
QTL03	P-value	0.00118867	0.000387086	0.000205024	0.00086823	0.00144725	0.000650066
QTL05	P-value	0.471853	0.429774	0.237814	0.0511582	0.108569	0.0481382
QTL06	P-value	0.318521	0.242164	0.152547	0.0846718	0.119407	0.105714
QTL07	P-value	0.186885	0.109296	0.135402	0.193303	0.274283	0.118295
QTL08	P-value	0.000141086	2.76803e-05	5.28446e-05	9.50875e-07	9.39596e-07	5.02861e-07
QTL09	P-value	1	1	1	1	1	1
QTL10	P-value	0.00144531	0.000320175	0.000199116	0.000172372	0.000131936	7.35254e-05
QTL11	P-value	1	1	1	1	1	1
QTL12	P-value	0.914402	0.778057	0.550645	0.0773284	0.201209	0.196918
QTL13	P-value	1	1	1	1	1	1
QTL14	P-value	0.0356669	0.0198138	0.0125688	0.101423	0.0841304	0.0336799
QTL15	P-value	1	1	1	1	1	1
QTL16	P-value	1	1	1	1	1	1

## Sheet: TableS10
Development and validation of PCR marker array for molecular selection towards spring, vernalization-independent and winter, vernalization-responsive ecotypes of white lupin (Lupinus albus L.)
Anna Surma, Michał Książkiewicz, Wojciech Bielski, Bartosz Kozak, Renata Galek, Sandra Rychel-Bielska
Scientific Reports
Supplementary Table S10. Standard deviation (SD) values calculated for phenotypic observations within white lupin genotypes and between genotypes within landraces and correlations with PCR and DArT marker diversity within landraces.
LAP	Landrace Bud '2020 SD	Genotype Bud '2020 SD	Landrace Bud '2021 SD	Genotype Bud '2021 SD	Landrace Start '2020 SD	Genotype Start '2020 SD	Landrace Start '2021 SD	Genotype Start '2021 SD	Landrace End '2020 SD	Genotype End '2020 SD	Landrace End '2021 SD	Genotype End '2021 SD	Landrace PCR marker diversity (%)	Landrace DArT marker diversity (%)
LAP001	2	2.82843	3.83333	2.29321	3.66667	1.17851	4.16667	3.83921	2.83333	0.942809	2.28333	1.00668	14.2857	18.6007
LAP002	5.79272	1.72921	2.98556	0.701466	7.51788	1.41421	2.67129	1.17287	7.43033	0.785674	1.72848	0.730009	10.7143	22.8591
LAP003	5.05769	1.41421	8.81015	0.483733	2.86744	0.471405	5.17353	1.60217	2.0608	0.785674	4.43332	1.375	9.52381	22.8498
LAP004	3.33333	3.20861	1.16667	1.35106	1.33333	4.17948	1	2.52957	0.833333	3.88063	0.666667	2.05816	11.9048	22.9478
LAP005	10.8092	1.57135	9.87827	2.66814	10.6771	1.90516	9.126	2.48189	9.27096	1.85259	7.39035	1.84351	17.8571	24.2724
LAP006	10.7852	2.04275	9.94925	2.33984	8.23722	1.88562	8.30142	1.64427	8.81637	1.72848	7.51788	1.26078	36.9048	23.7687
LAP007	25.5	0	25	0	25	0	24.5833	0.671855	19	0	22.4167	0.671855	30.9524	23.7593
LAP008	5.98764	2.35875	5.80328	1.51427	5.2092	2.08893	6.20832	2.28357	5.40462	0.973631	5.2052	1.64614	20.2381	24.3843
LAP009	2.31474	1.97114	2.78	1.72848	2.19989	0.988614	3.20878	2.28465	2.34652	0.566558	2.37788	2.1465	11.9048	16.9123
LAP010	10.5	2.12132	3.76667	4.31586	8.66667	3.74488	4.63333	5.03177	8.83333	2.53708	4.16667	4.97657	4.7619	14.9254
LAP011	6.44827	1.25708	7.12888	1.35454	6.93533	1.09994	8.20907	1.76993	5.02094	1.57135	4.38079	1.0952	40.4762	25.5271
LAP012	5.65685	1.08866	4.88636	0.853461	2.46957	0.988614	5.89413	1.25149	2.75322	1.09994	4.95162	1.15277	23.8095	22.8591
LAP013	5.12317	1.09994	6.39637	4.89836	4.71405	2.40283	7.38241	4.44094	2.62467	2.00798	5.44388	3.34153	20.2381	22.4347
LAP014	1.88562	0	3.38114	0.628539	4.09456	0.31427	2.76218	1.41421	4.84067	1.05784	2.28252	1.05784	20.2381	22.1129
LAP015	2.35702	0	2.49444	0.471405	1.59474	0.566558	2.78	1.72848	2.0608	0.31427	3.24703	2.19989	30.9524	22.7612
LAP016	0	3.68179	0	0	0	2.44949	0	1.24722	0	1.24722	0	1.24722
LAP017	4	0.408248	0.5	2.95665	2.66667	0.62361	0.333333	1.58676	4.16667	0.62361	0.666667	1.99501	4.7619	6.09142
LAP018	1.41421	3.08072	3.99614	1.84658	1.64054	2.74829	5.56943	2.48113	0.87489	1.72848	3.49956	2.23191	19.0476	25.5924
LAP019	8.28654	0.942809	5.75577	2.74575	6.37898	1.27008	4.88899	1.7415	5.82036	0.785674	4.25937	1.52772	35.7143	26.4412
LAP020	4.99629	3.8257	2.38436	2.22743	6.64998	6.79671	3.9659	3.92752	5.93171	4.54827	3.1652	3.59143	20.2381	22.2481
LAP021	0.157135	0.157135	0.566558	0.405587	2.18299	0.586435	2.98556	0.654039	1.41421	0.471405	1.26442	1.29997	19.0476	20.6576
LAP022	1.5	1.11536	3.25	1.14012	1.66667	0.62361	4.25	0.559017	1.83333	0.471405	3.16667	0.471405	42.8571	20.597
LAP023	2.84149	1.34467	2.88166	1.50066	6.83672	1.3844	5.34249	1.45215	4.71405	0.471405	3.34443	1.76734	17.8571	25.8349
LAP024	1	0	0	0	1.83333	0.235702	1.2	0.4	0	0	1.9	0.734847	23.8095	20.4571
LAP025	0	0	0	2.12132	0	0.471405	0	0.433013	0	0	0	2.16506
LAP026	1	0	1	0	1.16667	0.471405	1.91667	1.03042	0	0	2.25	1.07044	21.4286	21.9869
LAP027	0.31427	0.31427	1.29815	1.44637	1.0304	1.66289	0.643102	0.81427	1.08866	1.25708	1.84089	1.79574	3.57143	0.788246
LAP028	4	1.47196	5.83333	3.39365	4.83333	2.24954	7.58333	4.18452	6.16667	0.942809	5.625	4.17469	11.9048	15.5784
LAP029	0	0	0	0	0	0.471405	0	0	0	0	0	1.24722
LAP030	1.16667	1.41421	0.6	0.489898	1.5	1.08554	0	0.5	1.33333	0.942809	0.8	0.4	42.8571	23.9086
LAP031	2.28252	1.03796	2.0548	1.13807	3.05909	1.09994	2.40755	1.51752	1.57135	0.785674	1.58893	1.15169	14.2857	22.9198
LAP032	2.33333	2.25271	0.75	0.75	1.33333	1.87724	1.08333	0.931695	1.66667	1.17851	2.33333	1.73888	11.9048	21.2313
LAP033	4.25426	1.67652	6.44397	3.07209	5.30781	4.42592	5.78256	5.52474	5.24934	2.35702	6.3634	5.16042	19.0476	22.9804
LAP034	6.7714	2.42705	9.88296	1.89515	8.11492	2.74048	11.1044	2.90607	7.43033	0.785674	10.785	2.0654	22.619	24.8321
LAP035	0.166667	0.235702	2.08333	0.931695	2.66667	0.471405	0.416667	1.21017	0	0	0.166667	0.971405	7.14286	20.1493
LAP036	0.5	0.707107	1.58333	2.67931	0.5	1.64992	1.66667	1.56647	0.833333	1.17851	1.91667	2.04304	21.4286	25.1399
LAP037	2.04275	2.13436	2.72166	1.44504	2.19989	1.76698	4.39806	2.93132	2.16025	0.471405	3.36727	2.98399	19.0476	23.3349
LAP038	1.24722	1.29657	1.63571	0.8	2.04275	1.87434	1.35136	1.2663	0.981307	1.47061	2.94392	1.63978	14.2857	19.5149
LAP039	0.684935	0.31427	7.68034	1.29521	3.81356	1.29025	7.30973	0.684935	2.0548	0.471405	7.30973	2.27482	16.6667	20.07
LAP040	3.98454	2.09811	6.40071	3.04079	5.12317	2.47757	6.02528	3.67083	4.08551	2.11403	6.5535	3.48246	15.4762	24.5662
LAP041	4.16667	2.95556	5.33333	3.15882	4.66667	2.78429	4.41667	4.4444	4.5	1.41421	2.91667	4.49763	16.6667	25.7649
LAP042	1.09994	1.09994	1.61207	1.69982	2.83279	1.42722	0.360041	2.16741	2.62467	0.816497	0.342467	2.73287	16.6667	26.5159
LAP043	6.30892	1.03435	6.46289	0.77746	7.33838	1.88562	5.58649	0.700716	7.07107	1.44016	5.15623	0.576042	17.8571	22.43
LAP044	4.78423	2.25611	9.39932	1.12564	5.60643	3.75459	10.9848	2.67129	6.15239	3.37336	9.31082	1.09994	20.2381	24.3097
LAP045	0.816497	0.471405	2.42034	1.69006	1.18634	0.723693	1.17326	2.15374	0.566558	0.942809	1.85259	2.34167	11.9048	20.0093
LAP046	4.34045	1.13943	2.72619	2.73239	6.05122	2.08125	3.06816	3.01022	6.29128	0.701466	4.9147	3.05069	17.8571	23.708
LAP047	1.66667	1.43372	1	1.92493	0.666667	0.942809	0.5	2.25514	0	0	0.0833333	1.6019	9.52381	26.5112
LAP048	4.96158	1.29558	8.69369	4.69826	4.34045	0.960071	7.73799	1.24226	2.49444	0.471405	7.01366	0.950958	19.0476	25.6903
LAP049	4.2193	4.4827	5.22518	1.44164	7.35519	4.02131	5.11775	2.73101	6.54896	2.86692	5.17651	3.75712	14.2857	22.0009
LAP050	5.73704	0.628539	4.90653	1.66587	8.11492	1.96334	7.68235	1.23205	7.06058	1.72848	8.68054	1.97169	32.1429	19.4263
LAP051	0.720082	1.64427	0.360041	2.78509	1.49897	2.73529	0.785674	2.54269	1.66296	2.86692	2.23745	3.89366	17.8571	24.3937
LAP052	4.90653	1.84351	3.54947	1.88749	6.60527	3.08072	4.68515	1.80084	6.36542	3.45697	5.56	2.53858	27.381	20.569
LAP053	0.471405	1.41421	0.283279	0.97103	1.93091	2.44462	0.684935	2.16911	2.16025	1.41421	2.68857	2.74685	7.14286	15.6716
LAP054	4.18994	3.01873	3.14431	2.34418	6.56779	3.71241	3.73535	3.38694	6.67222	3.29225	4.53271	5.01598	14.2857	26.1521
LAP055	3.13877	1.67282	1.37661	2.7268	3.62433	3.78066	1.47196	2.24348	3.71517	4.20132	1.2862	4.02209	29.7619	22.3274
LAP056	4.32049	2.74622	1.2862	0.66631	4.62948	2.58708	1.49278	1.79855	3.92837	2.98556	2.78997	2.61021	23.8095	18.6894
LAP057	5.87735	0.586435	8.72664	1.06272	6.72383	1.09994	9.74236	0.581785	5.23049	0.566558	10.4857	0.933387	13.0952	20.8862
LAP058	5.33333	1.17851	3.16667	1.0522	5.66667	0.942809	2.75	1.50773	4.5	0.707107	2.75	0.901388	14.2857	14.8694
LAP059	9.00343	1.31347	8.2629	1.1431	8.09359	1.09994	10.3281	1.92877	7.75712	1.09994	9.38404	2.6187	15.4762	19.6455
LAP062	1.33333	1.64992	0.166667	1.0274	0.166667	0.235702	6.5	0.408248	0.5	0.707107	5.16667	1.5456	4.7619	10.4664
LAP067	0.831479	0.41574	0.471405	0.666667	0	0	0.757677	1.18098	0	0	0.20787	1.53796	8.33333	10.8162
LAP072	0	0	0.31427	0.496904	1.09994	0.41574	1.72312	1.70553	1.25708	0.684935	0.764772	1.81741	2.38095	0.844216
LAP074	2.22777	0.880827	4.94663	2.0345	4.9015	2.35702	7.35519	1.04479	2.68512	1.72848	4.58863	1.72936	28.5714	26.1754
LAP083	0.831479	0.785674	0.736357	0.961302	1.96889	1.72848	1.72848	1.63002	1.39665	1.98051	0.613631	1.42791	12.079	22.542
LAP084	1	0.707107	0.325	2.26388	0	0	0.425	2.98786	0	0	1.375	2.72316	2.38095	0.988806
LAP085	1.49897	0.471405	0.628539	0.772393	1.51535	0.471405	1.0304	1.11901	0.942809	0	1.64054	1.09526	17.8571	21.5065
LAP086	0.157135	0.31427	0.942809	0.471405	2.72619	1.59858	3.77451	0.496904	1.34256	1.25149	0.831479	0.31427	15.4762	21.3666
LAP087	0.684935	2.24569	0	0	0.566558	1.09994	0.773799	1.3076	1.57135	1.31347	0.720082	0.562722	25	22.7146
LAP088	0	2.35702	0	1.52753	0	1.41421	0	3.0777	0	3.39935	0	3.67045
LAP091	0.785674	1.89862	0.471405	1.72008	0.955814	2.67129	2.27303	1.60062	0.41574	1.57135	4.43958	2.87575	14.2857	19.8974
LAP092	0	0	0	0.745356	0	0.942809	0	0	0	0.471405	0	0.745356
LAP093	3.29234	0.31427	2.75322	1.30254	3.60041	1.03202	2.62584	2.50208	2.88033	1.57135	4.95722	1.787	8.33333	12.4767
LAP094	4.79454	1.41421	4.73234	0.157135	6.74583	1.41421	4.60877	1.14524	7.36357	0	6.681	2.3317	15.4762	22.8685
LAP095	2.16025	2.35702	3.35272	3.8022	2.17732	3.00595	3.11607	2.3323	1.49897	3.82763	5.03568	4.30894	13.0952	19.5569
LAP096	0.31427	0.471405	0.0785674	0.124226	0.544331	2.06836	1.08012	1.20601	0.720082	1.27008	0.31427	1.19607	28.5714	11.8843
LAP097	6.28539	3.18119	4.02385	2.91496	7.09199	4.34378	5.33565	3.63663	6.60527	3.97249	5.59927	3.81868	23.8095	25.7323
LAP098	5.71764	4.18665	7.8013	2.22009	6.84394	3.0867	6.39081	4.01369	5.86473	2.85925	10.8403	2.07839	25	27.6772
LAP099	4.62948	1.2862	3.43457	3.09578	6.99382	2.10416	5.17174	2.10364	5.89413	1.57135	4.92223	2.42647	5.95238	9.98134
LAP100	11.317	2.52621	6.12391	2.41643	10.4184	1.98709	1.87406	1.40157	8.28654	2.15778	1.91447	2.29247	20.2381	21.7677
LAP101	4.36597	1.72848	3.34535	1.93286	3.67507	2.01048	3.21551	1.87438	1.25708	1.25708	3.83213	2.30701	16.6667	23.2463
LAP102	3.5	0.942809	3.83333	2.25092	3.5	1.64992	8.33333	2.46641	3.83333	1.17851	5.83333	1.09501	21.4286	26.5765
LAP103	0	0	0	0	0	0	0	0	0	0.942809	0	0.942809		25.2146
LAP104	1.5	0.707107	1.5	0.408248	0.833333	0.471405	3	0.5	1.16667	1.64992	3.5	1.20711	14.2857	23.1157
LAP105	5.5	4.55419	9.33333	1.20934	6.33333	4.00694	10.35	2.68607	4	2.85774	10.2333	3.00638	35.7143	20.8582
LAP106	1.83333	1.17851	5.5	1.47196	1.5	1.41421	2.5	1.64992	1.5	1.41421	2.66667	1.41421	21.4286	22.1642
LAP107	7.71722	1.41421	8.36033	0.62113	8.6809	1.17287	8.81602	1.09253	7.97372	0.785674	8.09359	2.10815	23.8095	25.1166
LAP108	2.83333	3.31971	5.33333	3.77124	5.33333	2.35702	0.5	0	4.5	0	0	0	16.6667	26.306
LAP109	0	1.41421	0	0	0	0	0	2.36291	0	1.88562	0	2.75379
LAP110	0.942809	0.544331	1.25708	0.628539	2.18299	1.50576	1.15737	1.34978	1.66296	1.57135	1.02138	1.90595	22.619	23.666
LAP111	0	0	0.25	1.26612	0.166667	0.942809	0.5	1.70664	0	0	0	0	0	2.44403
LAP112	0	0.471405	0	1.49071	0	1.88562	0	0.942809	0	1.41421	0	0
LAP113	0.166667	0.235702	1.83333	2.18169	1.33333	1.0274	1.58333	1.33593	1	0.816497	0.5	0.844083	2.38095	4.2444
LAP115	8.83333	4.72643	6.25	2.94038	10.3333	5.33472	7.58333	4.09397	9.83333	4.43653	8.7	3.68221	16.6667	17.5093
LAP117	0	1.88562	0.1	2.97091	1.83333	2.65847	0.4	1.71464	4	0.707107	0.2	0.889898	2.38095	3.3209
LAP118	0.333333	1.2879	5.53333	2.1456	1	1.41421	3.1	1.39284	0	0	3.75	0.433013	0	1.69776
LAP119	1.66667	3.09607	0	0.816497	2	3.25662	0.5	1.64992	0	0	0.333333	0.471405	0	3.96455
LAP123	5.16667	3.60346	0.75	0.433013	3.33333	0.471405	0.25	1.25	2.5	1.2631	1.25	0.829156	14.2857	24.8321
LAP124	0	0.942809	0	1.06719	0	0.942809	0	0.8	0	0	0	0.979796
LAP126	0.666667	0.471405	0.475	1.13942	0	0	0	0	0.333333	0.471405	0.2	0.244949	2.38095	4.67351
other lines	7.62454	2.85812	8.69833	1.78892	8.75676	3.52798	9.44917	2.7542	7.79814	3.11403	9.74346	2.78467
Mean value	3.30754	1.48315	3.43896	1.57519	3.7534	1.74304	3.70669	1.83541	3.24842	1.33074	3.55042	1.90965	17.2374	19.7108
Correlation with landrace PCR marker diversity	0.328823	0.0973773	0.352947	-0.0970912	0.327031	0.106896	0.373841	-0.0520184	0.305939	0.222201	0.342904	-0.00159977	-	0.643613
P-value	0.00154282	0.361155	0.000638577	0.362574	0.00164272	0.315893	0.00028053	0.626287	0.00334393	0.0352375	0.000929863	0.98806	-	6.9101e-12
Correlation with landrace DArT marker diversity	0.294703	0.25848	0.332702	0.0231711	0.31929	0.184428	0.307658	0.113504	0.284489	0.256203	0.288045	0.168406	0.643613	-
P-value	0.00478469	0.0138585	0.00134514	0.828371	0.002145	0.0817566	0.00316173	0.286725	0.0065483	0.0147498	0.00587815	0.11251	6.9101e-12	-

[truncated: 2 more sheets: TableS11, Table S12]
